# Supplementary material for: CO2 adsorption in Y zeolite: a structural and dynamic view by a novel principal-component-analysis-assisted in situ single-crystal X-ray diffraction experiment
Source: Acta Crystallogr A Found Adv. 2019 Feb 6;75(Pt 2):214–22. doi: 10.1107/S2053273318017618 (PMC6396398; doi:10.1107/S2053273318017618)
Supplement: Supplementary file 1 [file a-75-00214-sup1.cif]

##############################################################################
#                                                                            #
# This CIF contains the data in a paper accepted for publication in          #
# Acta Crystallographica Section A. It conforms to the requirements of       #
# Notes for Authors for Acta Crystallographica Section A, and has been       #
# peer reviewed under the auspices of the IUCr Commission on Journals.       #
#                                                                            #
# Full details of the Crystallographic Information File format               #
# are given in the paper "The Crystallographic Information File (CIF):       #
# a New Standard Archive File for Crystallography" by S. R. Hall, F. H.      #
# Allen and I. D. Brown [Acta Cryst. (1991), A47, 655-685].                  #
#                                                                            #
# The current version of the core CIF dictionary is obtainable from          #
# ftp://ftp.iucr.org/pub/cif_core.dic.                                       #
#                                                                            #
# Software is freely available for graphical display of the structure(s)     #
# in this CIF. For information consult the CIF software page                 #
# http://www.iucr.org/resources/cif/software.                                #
#                                                                            #
# This file may be used for bona fide research purposes within the           #
# scientific community so long as proper attribution is given to the journal # 
# article from which it was obtained.                                        #
#                                                                            #
##############################################################################

data_global
#==============================================================================

# PROCESSING SUMMARY (IUCr Office Use Only)

_journal_date_recd_electronic     2018-07-23
_journal_date_accepted     2018-12-12
_journal_name_full     'Acta Crystallographica, Section A'
_journal_year     2019
_journal_volume     75
_journal_issue      2
_journal_page_first     0
_journal_page_last     0
_journal_paper_category     FA
_journal_paper_doi     10.1107/S2053273318017618
_journal_coeditor_code     SC5122

#==============================================================================

 
 
#==============================================================================
#
# SUBMISSION DETAILS
# Name and address of author for correspondence
 
_publ_contact_author_name       'Milanesio, Marco'
_publ_contact_author_address
;
Viale Teresa Michel 11
15121 Alessandria - Italy
;
_publ_contact_author_email       'marco.milanesio@uniupo.it'
_publ_contact_author_fax         ' '
_publ_contact_author_phone       '+3901313602260'
 
 
 
 
#==============================================================================
#
# TITLE AND AUTHOR LIST
 
_publ_section_title
; 
CO2 adsorption in Y zeolite: 
a structural and dynamic view 
by a novel PCA-assisted in situ single crystal XRD experiment 
;

 
# The loop structure below should contain the names and addresses of all
# authors, in the required order of publication. Repeat as necessary.
 
loop_
 _publ_author_name
 _publ_author_address

'Eleonora Conterosito'
;'Dipartimento di Scienze e Innovazione Tecnologica 
Universit\`adel Piemonte Orientale 
Viale T. Michel 11, I-15121 Alessandria, Italy'
;
'Luca Palin' 
;'Dipartimento di Scienze e Innovazione Tecnologica, 
Universit? del Piemonte Orientale
Via Michel 11, Alessandria, 15121, Italy
and Nova Res s.r.l.
Via D. bello 3, Novara, 28100, Italy'
;
'Rocco Caliandro'
;'Institute of Crystallography, CNR
via Amendola 122/o, Bari, 70126, Italy'
;
'Wouter van Beek'
;'Swiss-Norwegian Beamlines, ESRF, The European Synchrotron, 
CS40220, Grenoble, 38043, France'
;
'Dmitry Chernyshov'
;'Swiss-Norwegian Beamlines, ESRF, The European Synchrotron, 
CS40220, Grenoble, 38043, France'
;
'Marco Milanesio'
;'Dipartimento di Scienze e Innovazione Tecnologica  and 
CrisDi Interdepartmental Center for Crystallography
Universit\`a del Piemonte Orientale 
Viale T. Michel 11, I-15121 Alessandria, Italy'
;
#------------------  SECTION 2. COMPOUND(S) DETAILS -------------------------#
 
data_200K
_database_code_depnum_ccdc_archive 'CCDC 1884781'
 
_audit_creation_date                    2018-07-30T13:13:34-00:00
_audit_creation_method                  'WinGX routine CIF_UPDATE'
 
#----------------------------------------------------------------------------#
#                   CHEMICAL INFORMATION                                     #
#----------------------------------------------------------------------------#
 
_chemical_name_systematic
;
 Na Zeolite Y * CO2
;
_chemical_formula_sum                   'C33.94 Al0 Na58.75 O481.80 Si192'
_chemical_formula_weight                14860.36
 
#----------------------------------------------------------------------------#
#                   UNIT CELL INFORMATION                                    #
#----------------------------------------------------------------------------#
 
_symmetry_cell_setting                  cubic
_symmetry_space_group_name_H-M          'F d -3 m'
_symmetry_space_group_name_Hall         '-F 4vw 2vw 3'
_symmetry_Int_Tables_number             227
loop_
    _symmetry_equiv_pos_as_xyz
'x, y, z'
'-x+3/4, -y+1/4, z+1/2'
'-x+1/4, y+1/2, -z+3/4'
'x+1/2, -y+3/4, -z+1/4'
'z, x, y'
'z+1/2, -x+3/4, -y+1/4'
'-z+3/4, -x+1/4, y+1/2'
'-z+1/4, x+1/2, -y+3/4'
'y, z, x'
'-y+1/4, z+1/2, -x+3/4'
'y+1/2, -z+3/4, -x+1/4'
'-y+3/4, -z+1/4, x+1/2'
'y+3/4, x+1/4, -z+1/2'
'-y, -x, -z'
'y+1/4, -x+1/2, z+3/4'
'-y+1/2, x+3/4, z+1/4'
'x+3/4, z+1/4, -y+1/2'
'-x+1/2, z+3/4, y+1/4'
'-x, -z, -y'
'x+1/4, -z+1/2, y+3/4'
'z+3/4, y+1/4, -x+1/2'
'z+1/4, -y+1/2, x+3/4'
'-z+1/2, y+3/4, x+1/4'
'-z, -y, -x'
'x, y+1/2, z+1/2'
'-x+3/4, -y+3/4, z+1'
'-x+1/4, y+1, -z+5/4'
'x+1/2, -y+5/4, -z+3/4'
'z, x+1/2, y+1/2'
'z+1/2, -x+5/4, -y+3/4'
'-z+3/4, -x+3/4, y+1'
'-z+1/4, x+1, -y+5/4'
'y, z+1/2, x+1/2'
'-y+1/4, z+1, -x+5/4'
'y+1/2, -z+5/4, -x+3/4'
'-y+3/4, -z+3/4, x+1'
'y+3/4, x+3/4, -z+1'
'-y, -x+1/2, -z+1/2'
'y+1/4, -x+1, z+5/4'
'-y+1/2, x+5/4, z+3/4'
'x+3/4, z+3/4, -y+1'
'-x+1/2, z+5/4, y+3/4'
'-x, -z+1/2, -y+1/2'
'x+1/4, -z+1, y+5/4'
'z+3/4, y+3/4, -x+1'
'z+1/4, -y+1, x+5/4'
'-z+1/2, y+5/4, x+3/4'
'-z, -y+1/2, -x+1/2'
'x+1/2, y, z+1/2'
'-x+5/4, -y+1/4, z+1'
'-x+3/4, y+1/2, -z+5/4'
'x+1, -y+3/4, -z+3/4'
'z+1/2, x, y+1/2'
'z+1, -x+3/4, -y+3/4'
'-z+5/4, -x+1/4, y+1'
'-z+3/4, x+1/2, -y+5/4'
'y+1/2, z, x+1/2'
'-y+3/4, z+1/2, -x+5/4'
'y+1, -z+3/4, -x+3/4'
'-y+5/4, -z+1/4, x+1'
'y+5/4, x+1/4, -z+1'
'-y+1/2, -x, -z+1/2'
'y+3/4, -x+1/2, z+5/4'
'-y+1, x+3/4, z+3/4'
'x+5/4, z+1/4, -y+1'
'-x+1, z+3/4, y+3/4'
'-x+1/2, -z, -y+1/2'
'x+3/4, -z+1/2, y+5/4'
'z+5/4, y+1/4, -x+1'
'z+3/4, -y+1/2, x+5/4'
'-z+1, y+3/4, x+3/4'
'-z+1/2, -y, -x+1/2'
'x+1/2, y+1/2, z'
'-x+5/4, -y+3/4, z+1/2'
'-x+3/4, y+1, -z+3/4'
'x+1, -y+5/4, -z+1/4'
'z+1/2, x+1/2, y'
'z+1, -x+5/4, -y+1/4'
'-z+5/4, -x+3/4, y+1/2'
'-z+3/4, x+1, -y+3/4'
'y+1/2, z+1/2, x'
'-y+3/4, z+1, -x+3/4'
'y+1, -z+5/4, -x+1/4'
'-y+5/4, -z+3/4, x+1/2'
'y+5/4, x+3/4, -z+1/2'
'-y+1/2, -x+1/2, -z'
'y+3/4, -x+1, z+3/4'
'-y+1, x+5/4, z+1/4'
'x+5/4, z+3/4, -y+1/2'
'-x+1, z+5/4, y+1/4'
'-x+1/2, -z+1/2, -y'
'x+3/4, -z+1, y+3/4'
'z+5/4, y+3/4, -x+1/2'
'z+3/4, -y+1, x+3/4'
'-z+1, y+5/4, x+1/4'
'-z+1/2, -y+1/2, -x'
'-x, -y, -z'
'x-3/4, y-1/4, -z-1/2'
'x-1/4, -y-1/2, z-3/4'
'-x-1/2, y-3/4, z-1/4'
'-z, -x, -y'
'-z-1/2, x-3/4, y-1/4'
'z-3/4, x-1/4, -y-1/2'
'z-1/4, -x-1/2, y-3/4'
'-y, -z, -x'
'y-1/4, -z-1/2, x-3/4'
'-y-1/2, z-3/4, x-1/4'
'y-3/4, z-1/4, -x-1/2'
'-y-3/4, -x-1/4, z-1/2'
'y, x, z'
'-y-1/4, x-1/2, -z-3/4'
'y-1/2, -x-3/4, -z-1/4'
'-x-3/4, -z-1/4, y-1/2'
'x-1/2, -z-3/4, -y-1/4'
'x, z, y'
'-x-1/4, z-1/2, -y-3/4'
'-z-3/4, -y-1/4, x-1/2'
'-z-1/4, y-1/2, -x-3/4'
'z-1/2, -y-3/4, -x-1/4'
'z, y, x'
'-x, -y+1/2, -z+1/2'
'x-3/4, y+1/4, -z'
'x-1/4, -y, z-1/4'
'-x-1/2, y-1/4, z+1/4'
'-z, -x+1/2, -y+1/2'
'-z-1/2, x-1/4, y+1/4'
'z-3/4, x+1/4, -y'
'z-1/4, -x, y-1/4'
'-y, -z+1/2, -x+1/2'
'y-1/4, -z, x-1/4'
'-y-1/2, z-1/4, x+1/4'
'y-3/4, z+1/4, -x'
'-y-3/4, -x+1/4, z'
'y, x+1/2, z+1/2'
'-y-1/4, x, -z-1/4'
'y-1/2, -x-1/4, -z+1/4'
'-x-3/4, -z+1/4, y'
'x-1/2, -z-1/4, -y+1/4'
'x, z+1/2, y+1/2'
'-x-1/4, z, -y-1/4'
'-z-3/4, -y+1/4, x'
'-z-1/4, y, -x-1/4'
'z-1/2, -y-1/4, -x+1/4'
'z, y+1/2, x+1/2'
'-x+1/2, -y, -z+1/2'
'x-1/4, y-1/4, -z'
'x+1/4, -y-1/2, z-1/4'
'-x, y-3/4, z+1/4'
'-z+1/2, -x, -y+1/2'
'-z, x-3/4, y+1/4'
'z-1/4, x-1/4, -y'
'z+1/4, -x-1/2, y-1/4'
'-y+1/2, -z, -x+1/2'
'y+1/4, -z-1/2, x-1/4'
'-y, z-3/4, x+1/4'
'y-1/4, z-1/4, -x'
'-y-1/4, -x-1/4, z'
'y+1/2, x, z+1/2'
'-y+1/4, x-1/2, -z-1/4'
'y, -x-3/4, -z+1/4'
'-x-1/4, -z-1/4, y'
'x, -z-3/4, -y+1/4'
'x+1/2, z, y+1/2'
'-x+1/4, z-1/2, -y-1/4'
'-z-1/4, -y-1/4, x'
'-z+1/4, y-1/2, -x-1/4'
'z, -y-3/4, -x+1/4'
'z+1/2, y, x+1/2'
'-x+1/2, -y+1/2, -z'
'x-1/4, y+1/4, -z-1/2'
'x+1/4, -y, z-3/4'
'-x, y-1/4, z-1/4'
'-z+1/2, -x+1/2, -y'
'-z, x-1/4, y-1/4'
'z-1/4, x+1/4, -y-1/2'
'z+1/4, -x, y-3/4'
'-y+1/2, -z+1/2, -x'
'y+1/4, -z, x-3/4'
'-y, z-1/4, x-1/4'
'y-1/4, z+1/4, -x-1/2'
'-y-1/4, -x+1/4, z-1/2'
'y+1/2, x+1/2, z'
'-y+1/4, x, -z-3/4'
'y, -x-1/4, -z-1/4'
'-x-1/4, -z+1/4, y-1/2'
'x, -z-1/4, -y-1/4'
'x+1/2, z+1/2, y'
'-x+1/4, z, -y-3/4'
'-z-1/4, -y+1/4, x-1/2'
'-z+1/4, y, -x-3/4'
'z, -y-1/4, -x-1/4'
'z+1/2, y+1/2, x'
 
_cell_length_a                          24.94919(16)
_cell_length_b                          24.94919(16)
_cell_length_c                          24.94919(16)
_cell_angle_alpha                       90
_cell_angle_beta                        90
_cell_angle_gamma                       90
_cell_volume                            15529.9(3)
_cell_formula_units_Z                   1
_cell_measurement_temperature           200
_cell_measurement_reflns_used   11995
_cell_measurement_theta_min     2.2520
_cell_measurement_theta_max     31.9440
 
#----------------------------------------------------------------------------#
#                   CRYSTAL INFORMATION                                      #
#----------------------------------------------------------------------------#

 _exptl_crystal_description              block
_exptl_crystal_colour                   colourless
_exptl_crystal_density_diffrn           1.589
_exptl_crystal_F_000                    7392
_exptl_crystal_size_max                 0.05
_exptl_crystal_size_mid                 0.05
_exptl_crystal_size_min                 0.05
_exptl_special_details
;
 ?
;
 
#----------------------------------------------------------------------------#
#                   ABSORPTION CORRECTION                                    #
#----------------------------------------------------------------------------#
 
_exptl_absorpt_coefficient_mu           0.53
_exptl_absorpt_correction_type          none
 
#----------------------------------------------------------------------------#
#                   DATA COLLECTION                                          #
#----------------------------------------------------------------------------#
 
_diffrn_source synchrotron
_diffrn_radiation_probe x-ray
_diffrn_radiation_type synchrotron
_diffrn_radiation_wavelength 0.70158
_diffrn_radiation_monochromator synchrotron
_diffrn_measurement_device 'abstract diffractometer'
_diffrn_measurement_device_type 
'dectris-CrysAlisPro-abstract goniometer imported dectris images'
_diffrn_detector 'CCD plate'
_diffrn_ambient_temperature             200
_diffrn_reflns_av_R_equivalents         0.0552
_diffrn_reflns_av_unetI/netI            0.0195
_diffrn_reflns_number                   32446
_diffrn_reflns_limit_h_min              -37
_diffrn_reflns_limit_h_max              37
_diffrn_reflns_limit_k_min              -34
_diffrn_reflns_limit_k_max              34
_diffrn_reflns_limit_l_min              -37
_diffrn_reflns_limit_l_max              37
_diffrn_reflns_theta_min                2.279
_diffrn_reflns_theta_max                32.296
_diffrn_reflns_theta_full               24.894
_diffrn_measured_fraction_theta_full
                                        0.999
_diffrn_measured_fraction_theta_max
                                        0.989
_diffrn_reflns_Laue_measured_fraction_full
                                        0.999
_diffrn_reflns_Laue_measured_fraction_max
                                        0.989
_diffrn_reflns_point_group_measured_fraction_full
                                        0.999
_diffrn_reflns_point_group_measured_fraction_max
                                        0.989
_reflns_Friedel_coverage                0
_reflns_number_total                    1395
_reflns_number_gt                       1108
_reflns_threshold_expression            'I > 2\s(I)'
_diffrn_measurement_method '\f scans'
 
#----------------------------------------------------------------------------#
#                   COMPUTER PROGRAMS USED                                   #
#----------------------------------------------------------------------------#
 _computing_data_collection
                                     'CrysAlisPro 1.171.38.46 (Rigaku OD, 2015)'
_computing_cell_refinement
                                     'CrysAlisPro 1.171.38.46 (Rigaku OD, 2015)'
_computing_data_reduction
                                     'CrysAlisPro 1.171.38.46 (Rigaku OD, 2015)'
_computing_structure_refinement         'SHELXL-2013 (Sheldrick, 2013)'
 
#----------------------------------------------------------------------------#
#                   STRUCTURE SOLUTION                                       #
#----------------------------------------------------------------------------#
 
 
#----------------------------------------------------------------------------#
#                   REFINEMENT INFORMATION                                   #
#----------------------------------------------------------------------------#
 
_refine_special_details
;
 ?
;
_refine_ls_structure_factor_coef        Fsqd
_refine_ls_matrix_type                  full
_refine_ls_weighting_scheme             calc
_refine_ls_weighting_details
            'w=1/[\s^2^(Fo^2^)+(0.1605P)^2^+181.6847P] where P=(Fo^2^+2Fc^2^)/3'
_refine_ls_hydrogen_treatment           undef
_refine_ls_extinction_method            none
_refine_ls_number_reflns                1395
_refine_ls_number_parameters            70
_refine_ls_number_restraints            2
_refine_ls_R_factor_all                 0.0861
_refine_ls_R_factor_gt                  0.072
_refine_ls_wR_factor_ref                0.2651
_refine_ls_wR_factor_gt                 0.2438
_refine_ls_goodness_of_fit_ref          1.101
_refine_ls_restrained_S_all             1.101
_refine_ls_shift/su_max                 0.01
_refine_ls_shift/su_mean                0
_refine_diff_density_max                1.005
_refine_diff_density_min                -0.831
_refine_diff_density_rms                0.174
 
#----------------------------------------------------------------------------#
#                   CONSTRAINTS AND RESTRAINTS                               #
#----------------------------------------------------------------------------#
 
 
#----------------------------------------------------------------------------#
#                   ATOMIC TYPES, COORDINATES AND THERMAL PARAMETERS         #
#----------------------------------------------------------------------------#
 
loop_
    _atom_type_symbol
    _atom_type_description
    _atom_type_scat_dispersion_real
    _atom_type_scat_dispersion_imag
    _atom_type_scat_source
C C 0.0033 0.0016 'International Tables Vol C Tables 4.2.6.8 and 6.1.1.4'
O O 0.0106 0.006 'International Tables Vol C Tables 4.2.6.8 and 6.1.1.4'
Na Na 0.0362 0.0249 'International Tables Vol C Tables 4.2.6.8 and 6.1.1.4'
Si Si 0.0817 0.0704 'International Tables Vol C Tables 4.2.6.8 and 6.1.1.4'
Al Al 0.0645 0.0514 'International Tables Vol C Tables 4.2.6.8 and 6.1.1.4'
 
loop_
    _atom_site_label
    _atom_site_type_symbol
    _atom_site_fract_x
    _atom_site_fract_y
    _atom_site_fract_z
    _atom_site_U_iso_or_equiv
    _atom_site_adp_type
    _atom_site_occupancy
    _atom_site_site_symmetry_order
    _atom_site_calc_flag
    _atom_site_refinement_flags_posn
    _atom_site_refinement_flags_adp
    _atom_site_refinement_flags_occupancy
    _atom_site_disorder_assembly
    _atom_site_disorder_group
Si1 Si 0.53610(3) 0.30351(3) 0.62518(3) 0.0148(3) Uani 1 1 d . . . . .
O2 O 0.49721(10) 0.25279(10) 0.60597(13) 0.0241(7) Uani 1 2 d S T P . .
O4 O 0.57242(9) 0.32234(13) 0.57242(9) 0.0221(6) Uani 1 2 d S T P . .
O3 O 0.57462(10) 0.28205(14) 0.67538(10) 0.0251(7) Uani 1 2 d S T P . .
O1 O 0.5 0.35646(10) 0.64354(10) 0.0257(7) Uani 1 2 d S T P . .
Na2A Na 0.5587(7) 0.0587(7) 0.5587(7) 0.028 Uiso 0.140(4) 6 d S U P . 1
Na2B Na 0.56520(19) 0.06520(19) 0.56520(19) 0.028 Uiso 0.529(4) 6 d S U P . 2
Na2C Na 0.5763(8) 0.0763(8) 0.5763(8) 0.028 Uiso 0.128(4) 6 d S U P . 3
Na1 Na 0.5 0.25 0.75 0.032 Uiso 0.121(4) 12 d S U P . .
Na3A Na 0.5289(13) 0.2211(13) 0.5289(13) 0.027 Uiso 0.078(4) 6 d S U P . 1
Na3B Na 0.5162(4) 0.2338(4) 0.5162(4) 0.02 Uiso 0.269(4) 6 d S U P . 2
Na3C Na 0.5059(6) 0.2441(6) 0.5059(6) 0.019 Uiso 0.130(4) 6 d S U P . 3
Na3D Na 0.4862(6) 0.2638(6) 0.4862(6) 0.042 Uiso 0.206(3) 6 d S U P . 4
Na3E Na 0.4711(14) 0.3055(19) 0.4711(14) 0.11 Uiso 0.098(3) 2 d S U P . 5
OWA O 0.5803(13) 0.1697(13) 0.5803(13) 0.04 Uiso 0.19(4) 6 d S U P A 1
OWB O 0.5683(10) 0.1545(8) 0.5955(8) 0.04 Uiso 0.205(15) 2 d S U P B 2
O1C O 0.4089(6) 0.5564(8) 0.3411(6) 0.042 Uiso 0.211(10) 2 d S U P . .
C1C C 0.375 0.5652(19) 0.375 0.042 Uiso 0.211(10) 4 d S U P . .
O4C O 0.4076(7) 0.5178(5) 0.5178(5) 0.05 Uiso 0.292(12) 2 d DS U P . .
C2C C 0.4224(17) 0.5488(15) 0.4907(15) 0.05 Uiso 0.124(6) 1 d D U P . .
O3C O 0.4286(11) 0.5805(11) 0.4550(11) 0.05 Uiso 0.124(6) 1 d D U P . .
 
loop_
    _atom_site_aniso_label
    _atom_site_aniso_U_11
    _atom_site_aniso_U_22
    _atom_site_aniso_U_33
    _atom_site_aniso_U_23
    _atom_site_aniso_U_13
    _atom_site_aniso_U_12
Si1 0.0139(4) 0.0156(4) 0.0148(4) -0.0018(2) 0.0021(2) -0.0002(2)
O2 0.0252(10) 0.0252(10) 0.0218(14) -0.0028(9) 0.0028(9) -0.0110(12)
O4 0.0217(9) 0.0229(14) 0.0217(9) 0.0010(8) 0.0079(11) 0.0010(8)
O3 0.0240(9) 0.0273(16) 0.0240(9) 0.0038(9) -0.0047(11) -0.0038(9)
O1 0.0274(16) 0.0248(10) 0.0248(10) 0.0017(12) 0.0071(9) 0.0071(9)
 
 
#----------------------------------------------------------------------------#
#                   MOLECULAR GEOMETRY                                       #
#----------------------------------------------------------------------------#
 
_geom_special_details
;
 All esds (except the esd in the dihedral angle between two l.s. planes)
 are estimated using the full covariance matrix.  The cell esds are taken
 into account individually in the estimation of esds in distances, angles
 and torsion angles; correlations between esds in cell parameters are only
 used when they are defined by crystal symmetry.  An approximate (isotropic)
 treatment of cell esds is used for estimating esds involving l.s. planes.
;
loop_
    _geom_bond_atom_site_label_1
    _geom_bond_atom_site_label_2
    _geom_bond_distance
    _geom_bond_site_symmetry_2
    _geom_bond_publ_flag
Si1 O1 1.6631(14) . ?
Si1 O2 1.6651(12) . ?
Si1 O4 1.6656(12) . ?
Si1 O3 1.6671(14) . ?
Si1 Na3A 3.167(5) . ?
Si1 Na3B 3.266(4) . ?
Si1 Na2A 3.299(9) 76_446 ?
Si1 Na2B 3.393(3) 76_446 ?
Si1 Na3C 3.408(10) . ?
Si1 Na1 3.5061(7) . ?
O2 Si1 1.6651(12) 157_665 ?
O2 Na3A 2.224(6) . ?
O2 Na3B 2.338(6) . ?
O2 Na3C 2.515(13) . ?
O2 Na3D 3.014(17) . ?
O4 Si1 1.6655(12) 120 ?
O4 Na3A 2.956(5) . ?
O4 Na3B 2.969(4) . ?
O3 Si1 1.6671(14) 190_657 ?
O3 Na2A 2.333(11) 76_446 ?
O3 Na2B 2.449(5) 76_446 ?
O3 Na2C 2.70(2) 76_446 ?
O3 Na1 2.752(3) . ?
O1 Si1 1.6632(14) 19_666 ?
Na2A O3 2.333(11) 8_645 ?
Na2A O3 2.333(11) 76_446 ?
Na2A O3 2.333(11) 36_554 ?
Na2A Na1 2.54(3) 76_446 ?
Na2A OWA 2.87(3) . ?
Na2A OWA 2.87(3) 76_446 ?
Na2A OWA 2.87(3) 50_554 ?
Na2A Si1 3.299(9) 111_657 ?
Na2A Si1 3.299(9) 76_446 ?
Na2A Si1 3.299(9) 141_755 ?
Na2A Si1 3.299(9) 186_566 ?
Na2A Si1 3.299(9) 36_554 ?
Na2B OWB 2.355(14) 8_645 ?
Na2B OWB 2.355(14) 36_554 ?
Na2B OWB 2.355(14) 81_545 ?
Na2B OWB 2.355(14) 29_545 ?
Na2B OWB 2.355(14) 76_446 ?
Na2B OWB 2.355(14) . ?
Na2B O3 2.449(5) 36_554 ?
Na2B O3 2.449(5) 8_645 ?
Na2B O3 2.449(5) 76_446 ?
Na2B Na1 2.817(8) 76_446 ?
Na2B Si1 3.393(3) 76_446 ?
Na2B Si1 3.393(3) 141_755 ?
Na2C O3 2.70(2) 76_446 ?
Na2C O3 2.70(2) 36_554 ?
Na2C O3 2.70(2) 8_645 ?
Na2C Na1 3.30(3) 76_446 ?
Na2C Na2C 3.44(5) 50_554 ?
Na2C Na2C 3.44(5) 27_645 ?
Na2C Na2C 3.44(5) 76_446 ?
Na1 Na2A 2.54(3) 148_665 ?
Na1 Na2A 2.54(3) 76_446 ?
Na1 O3 2.752(3) 178_566 ?
Na1 O3 2.752(3) 58_545 ?
Na1 O3 2.752(3) 151_556 ?
Na1 O3 2.752(3) 79 ?
Na1 O3 2.752(3) 121_656 ?
Na1 Na2B 2.817(8) 148_665 ?
Na1 Na2B 2.817(8) 76_446 ?
Na1 Na2C 3.30(3) 148_665 ?
Na1 Na2C 3.30(3) 76_446 ?
Na3A OWA 2.22(8) . ?
Na3A O2 2.224(6) 36_554 ?
Na3A O2 2.224(6) 54_455 ?
Na3A O4 2.956(5) 36_554 ?
Na3A O4 2.956(5) 54_455 ?
Na3A Si1 3.167(5) 120 ?
Na3A Si1 3.167(5) 36_554 ?
Na3A Si1 3.167(5) 186_566 ?
Na3A Si1 3.167(5) 54_455 ?
Na3A Si1 3.167(5) 157_665 ?
Na3B O2 2.338(6) 36_554 ?
Na3B O2 2.338(6) 54_455 ?
Na3B O4 2.969(4) 36_554 ?
Na3B O4 2.969(4) 54_455 ?
Na3B Si1 3.265(4) 120 ?
Na3B Si1 3.265(4) 186_566 ?
Na3B Si1 3.265(4) 36_554 ?
Na3B Si1 3.265(4) 54_455 ?
Na3B Si1 3.265(4) 157_665 ?
Na3C O2 2.515(13) 36_554 ?
Na3C O2 2.515(13) 54_455 ?
Na3C Si1 3.408(10) 120 ?
Na3C Si1 3.408(10) 36_554 ?
Na3C Si1 3.408(10) 186_566 ?
Na3C Si1 3.408(10) 54_455 ?
Na3C Si1 3.408(10) 157_665 ?
Na3D O2 3.014(17) 54_455 ?
Na3D O2 3.014(17) 36_554 ?
Na3E Na3E 0.94(8) 36_554 ?
Na3E Na3E 0.94(8) 54_455 ?
Na3E O1C 2.78(3) 9 ?
Na3E O1C 2.78(3) 31_554 ?
OWA Na2A 2.87(3) 76_446 ?
OWA Na2A 2.87(3) 50_554 ?
OWB OWB 0.96(5) 54_455 ?
OWB OWB 0.96(5) 36_554 ?
OWB Na2B 2.355(14) 76_446 ?
O1C C1C 1.22(2) . ?
O1C Na3E 2.78(3) 82_545 ?
O1C Na3E 2.78(3) 5 ?
C1C O1C 1.22(2) 75_545 ?
O4C C2C 1.09(3) . ?
O4C C2C 1.09(3) 115 ?
O4C O3C 1.53(3) 105_666 ?
O4C O3C 1.53(3) 14_666 ?
O4C C2C 1.86(4) 105_666 ?
O4C C2C 1.86(4) 14_666 ?
C2C C2C 1.12(8) 14_666 ?
C2C O3C 1.20(4) . ?
C2C O3C 1.47(5) 14_666 ?
C2C O4C 1.86(4) 101_666 ?
C2C O3C 1.92(5) 120 ?
O3C O3C 0.93(5) 120 ?
O3C C2C 1.47(5) 14_666 ?
O3C O4C 1.53(3) 101_666 ?
O3C C2C 1.92(5) 120 ?
 
loop_
    _geom_angle_atom_site_label_1
    _geom_angle_atom_site_label_2
    _geom_angle_atom_site_label_3
    _geom_angle
    _geom_angle_site_symmetry_1
    _geom_angle_site_symmetry_3
    _geom_angle_publ_flag
O1 Si1 O2 111.55(13) . . ?
O1 Si1 O4 106.76(15) . . ?
O2 Si1 O4 107.69(15) . . ?
O1 Si1 O3 111.12(15) . . ?
O2 Si1 O3 107.94(16) . . ?
O4 Si1 O3 111.76(17) . . ?
O1 Si1 Na3A 133.9(10) . . ?
O2 Si1 Na3A 41.86(11) . . ?
O4 Si1 Na3A 67.3(3) . . ?
O3 Si1 Na3A 113.2(10) . . ?
O1 Si1 Na3B 124.8(3) . . ?
O2 Si1 Na3B 42.86(12) . . ?
O4 Si1 Na3B 64.85(13) . . ?
O3 Si1 Na3B 122.8(3) . . ?
O1 Si1 Na2A 129.0(5) . 76_446 ?
O2 Si1 Na2A 66.32(15) . 76_446 ?
O4 Si1 Na2A 122.8(5) . 76_446 ?
O3 Si1 Na2A 41.67(15) . 76_446 ?
Na3A Si1 Na2A 80.7(10) . 76_446 ?
O1 Si1 Na2B 133.50(17) . 76_446 ?
O2 Si1 Na2B 65.64(12) . 76_446 ?
O4 Si1 Na2B 118.44(16) . 76_446 ?
O3 Si1 Na2B 42.85(12) . 76_446 ?
Na3B Si1 Na2B 86.1(3) . 76_446 ?
O1 Si1 Na3C 117.8(4) . . ?
O2 Si1 Na3C 44.72(17) . . ?
O4 Si1 Na3C 63.45(14) . . ?
O3 Si1 Na3C 130.0(4) . . ?
O1 Si1 Na1 85.33(11) . . ?
O2 Si1 Na1 79.43(11) . . ?
O4 Si1 Na1 161.64(11) . . ?
O3 Si1 Na1 50.09(12) . . ?
Na3A Si1 Na1 114.3(6) . . ?
Na3B Si1 Na1 119.84(14) . . ?
Na2A Si1 Na1 43.7(5) 76_446 . ?
Na2B Si1 Na1 48.17(13) 76_446 . ?
Na3C Si1 Na1 123.6(2) . . ?
Si1 O2 Si1 143.4(2) . 157_665 ?
Si1 O2 Na3A 108.17(12) . . ?
Si1 O2 Na3A 108.17(12) 157_665 . ?
Si1 O2 Na3B 108.16(11) . . ?
Si1 O2 Na3B 108.16(11) 157_665 . ?
Si1 O2 Na3C 107.52(12) . . ?
Si1 O2 Na3C 107.52(12) 157_665 . ?
Si1 O2 Na3D 105.62(12) . . ?
Si1 O2 Na3D 105.62(12) 157_665 . ?
Si1 O4 Si1 141.3(2) 120 . ?
Si1 O4 Na3A 81.4(3) 120 . ?
Si1 O4 Na3A 81.4(3) . . ?
Si1 O4 Na3B 84.63(15) 120 . ?
Si1 O4 Na3B 84.63(15) . . ?
Si1 O3 Si1 139.7(2) 190_657 . ?
Si1 O3 Na2A 109.97(12) 190_657 76_446 ?
Si1 O3 Na2A 109.97(12) . 76_446 ?
Si1 O3 Na2B 109.58(12) 190_657 76_446 ?
Si1 O3 Na2B 109.58(12) . 76_446 ?
Si1 O3 Na2C 108.57(14) 190_657 76_446 ?
Si1 O3 Na2C 108.57(14) . 76_446 ?
Si1 O3 Na1 102.22(12) 190_657 . ?
Si1 O3 Na1 102.22(12) . . ?
Na2A O3 Na1 59.2(7) 76_446 . ?
Na2B O3 Na1 65.30(18) 76_446 . ?
Na2C O3 Na1 74.3(6) 76_446 . ?
Si1 O1 Si1 137.0(2) . 19_666 ?
O3 Na2A O3 107.5(7) 8_645 76_446 ?
O3 Na2A O3 107.5(7) 8_645 36_554 ?
O3 Na2A O3 107.5(7) 76_446 36_554 ?
O3 Na2A Na1 68.6(7) 8_645 76_446 ?
O3 Na2A Na1 68.6(7) 76_446 76_446 ?
O3 Na2A Na1 68.6(7) 36_554 76_446 ?
O3 Na2A OWA 89.2(7) 8_645 . ?
O3 Na2A OWA 150.7(15) 76_446 . ?
O3 Na2A OWA 89.2(7) 36_554 . ?
Na1 Na2A OWA 140.7(11) 76_446 . ?
O3 Na2A OWA 150.7(15) 8_645 76_446 ?
O3 Na2A OWA 89.2(7) 76_446 76_446 ?
O3 Na2A OWA 89.2(7) 36_554 76_446 ?
Na1 Na2A OWA 140.6(11) 76_446 76_446 ?
OWA Na2A OWA 66.6(17) . 76_446 ?
O3 Na2A OWA 89.2(7) 8_645 50_554 ?
O3 Na2A OWA 89.2(7) 76_446 50_554 ?
O3 Na2A OWA 150.7(15) 36_554 50_554 ?
Na1 Na2A OWA 140.7(11) 76_446 50_554 ?
OWA Na2A OWA 66.6(18) . 50_554 ?
OWA Na2A OWA 66.6(18) 76_446 50_554 ?
O3 Na2A Si1 131.2(9) 8_645 111_657 ?
O3 Na2A Si1 83.9(4) 76_446 111_657 ?
O3 Na2A Si1 28.36(8) 36_554 111_657 ?
Na1 Na2A Si1 72.5(5) 76_446 111_657 ?
OWA Na2A Si1 103.3(4) . 111_657 ?
OWA Na2A Si1 73.1(9) 76_446 111_657 ?
OWA Na2A Si1 139.2(10) 50_554 111_657 ?
O3 Na2A Si1 131.2(9) 8_645 76_446 ?
O3 Na2A Si1 28.36(8) 76_446 76_446 ?
O3 Na2A Si1 83.9(4) 36_554 76_446 ?
Na1 Na2A Si1 72.5(5) 76_446 76_446 ?
OWA Na2A Si1 139.2(10) . 76_446 ?
OWA Na2A Si1 73.1(9) 76_446 76_446 ?
OWA Na2A Si1 103.3(4) 50_554 76_446 ?
Si1 Na2A Si1 57.28(17) 111_657 76_446 ?
O3 Na2A Si1 83.9(4) 8_645 141_755 ?
O3 Na2A Si1 28.36(8) 76_446 141_755 ?
O3 Na2A Si1 131.2(9) 36_554 141_755 ?
Na1 Na2A Si1 72.5(5) 76_446 141_755 ?
OWA Na2A Si1 139.2(10) . 141_755 ?
OWA Na2A Si1 103.3(4) 76_446 141_755 ?
OWA Na2A Si1 73.1(9) 50_554 141_755 ?
Si1 Na2A Si1 111.4(4) 111_657 141_755 ?
Si1 Na2A Si1 56.66(16) 76_446 141_755 ?
O3 Na2A Si1 28.36(8) 8_645 186_566 ?
O3 Na2A Si1 131.2(9) 76_446 186_566 ?
O3 Na2A Si1 83.9(4) 36_554 186_566 ?
Na1 Na2A Si1 72.5(5) 76_446 186_566 ?
OWA Na2A Si1 73.1(9) . 186_566 ?
OWA Na2A Si1 139.2(10) 76_446 186_566 ?
OWA Na2A Si1 103.3(4) 50_554 186_566 ?
Si1 Na2A Si1 111.4(4) 111_657 186_566 ?
Si1 Na2A Si1 145.0(9) 76_446 186_566 ?
Si1 Na2A Si1 111.4(4) 141_755 186_566 ?
O3 Na2A Si1 83.9(4) 8_645 36_554 ?
O3 Na2A Si1 131.2(9) 76_446 36_554 ?
O3 Na2A Si1 28.36(8) 36_554 36_554 ?
Na1 Na2A Si1 72.5(5) 76_446 36_554 ?
OWA Na2A Si1 73.1(9) . 36_554 ?
OWA Na2A Si1 103.3(4) 76_446 36_554 ?
OWA Na2A Si1 139.2(10) 50_554 36_554 ?
Si1 Na2A Si1 56.66(16) 111_657 36_554 ?
Si1 Na2A Si1 111.4(4) 76_446 36_554 ?
Si1 Na2A Si1 145.0(9) 141_755 36_554 ?
Si1 Na2A Si1 57.28(16) 186_566 36_554 ?
OWB Na2B OWB 69.8(9) 8_645 36_554 ?
OWB Na2B OWB 23.5(14) 8_645 81_545 ?
OWB Na2B OWB 52.5(12) 36_554 81_545 ?
OWB Na2B OWB 52.5(12) 8_645 29_545 ?
OWB Na2B OWB 80.6(12) 36_554 29_545 ?
OWB Na2B OWB 69.8(9) 81_545 29_545 ?
OWB Na2B OWB 69.8(9) 8_645 76_446 ?
OWB Na2B OWB 69.8(9) 36_554 76_446 ?
OWB Na2B OWB 80.6(12) 81_545 76_446 ?
OWB Na2B OWB 23.5(14) 29_545 76_446 ?
OWB Na2B OWB 80.6(12) 8_645 . ?
OWB Na2B OWB 23.5(14) 36_554 . ?
OWB Na2B OWB 69.8(9) 81_545 . ?
OWB Na2B OWB 69.8(9) 29_545 . ?
OWB Na2B OWB 52.5(12) 76_446 . ?
OWB Na2B O3 154.7(6) 8_645 36_554 ?
OWB Na2B O3 102.9(6) 36_554 36_554 ?
OWB Na2B O3 154.7(6) 81_545 36_554 ?
OWB Na2B O3 102.9(6) 29_545 36_554 ?
OWB Na2B O3 84.9(6) 76_446 36_554 ?
OWB Na2B O3 84.9(6) . 36_554 ?
OWB Na2B O3 102.9(6) 8_645 8_645 ?
OWB Na2B O3 84.9(6) 36_554 8_645 ?
OWB Na2B O3 84.9(6) 81_545 8_645 ?
OWB Na2B O3 154.7(6) 29_545 8_645 ?
OWB Na2B O3 154.7(6) 76_446 8_645 ?
OWB Na2B O3 102.9(6) . 8_645 ?
O3 Na2B O3 100.4(2) 36_554 8_645 ?
OWB Na2B O3 84.9(6) 8_645 76_446 ?
OWB Na2B O3 154.7(6) 36_554 76_446 ?
OWB Na2B O3 102.9(6) 81_545 76_446 ?
OWB Na2B O3 84.9(6) 29_545 76_446 ?
OWB Na2B O3 102.9(6) 76_446 76_446 ?
OWB Na2B O3 154.7(6) . 76_446 ?
O3 Na2B O3 100.4(2) 36_554 76_446 ?
O3 Na2B O3 100.4(2) 8_645 76_446 ?
OWB Na2B Na1 138.6(5) 8_645 76_446 ?
OWB Na2B Na1 138.6(5) 36_554 76_446 ?
OWB Na2B Na1 138.6(5) 81_545 76_446 ?
OWB Na2B Na1 138.6(5) 29_545 76_446 ?
OWB Na2B Na1 138.6(5) 76_446 76_446 ?
OWB Na2B Na1 138.6(5) . 76_446 ?
O3 Na2B Na1 62.54(18) 36_554 76_446 ?
O3 Na2B Na1 62.54(18) 8_645 76_446 ?
O3 Na2B Na1 62.54(18) 76_446 76_446 ?
OWB Na2B Si1 95.2(7) 8_645 76_446 ?
OWB Na2B Si1 151.7(6) 36_554 76_446 ?
OWB Na2B Si1 117.9(7) 81_545 76_446 ?
OWB Na2B Si1 71.4(6) 29_545 76_446 ?
OWB Na2B Si1 82.6(6) 76_446 76_446 ?
OWB Na2B Si1 133.8(7) . 76_446 ?
O3 Na2B Si1 80.20(11) 36_554 76_446 ?
O3 Na2B Si1 122.6(3) 8_645 76_446 ?
O3 Na2B Si1 27.58(3) 76_446 76_446 ?
Na1 Na2B Si1 68.02(13) 76_446 76_446 ?
OWB Na2B Si1 71.4(6) 8_645 141_755 ?
OWB Na2B Si1 133.8(7) 36_554 141_755 ?
OWB Na2B Si1 82.6(6) 81_545 141_755 ?
OWB Na2B Si1 95.2(7) 29_545 141_755 ?
OWB Na2B Si1 117.9(7) 76_446 141_755 ?
OWB Na2B Si1 151.7(6) . 141_755 ?
O3 Na2B Si1 122.6(3) 36_554 141_755 ?
O3 Na2B Si1 80.20(11) 8_645 141_755 ?
O3 Na2B Si1 27.58(3) 76_446 141_755 ?
Na1 Na2B Si1 68.02(13) 76_446 141_755 ?
Si1 Na2B Si1 54.94(6) 76_446 141_755 ?
O3 Na2C O3 88.3(8) 76_446 36_554 ?
O3 Na2C O3 88.3(8) 76_446 8_645 ?
O3 Na2C O3 88.3(8) 36_554 8_645 ?
O3 Na2C Na1 53.5(6) 76_446 76_446 ?
O3 Na2C Na1 53.5(6) 36_554 76_446 ?
O3 Na2C Na1 53.5(6) 8_645 76_446 ?
O3 Na2C Na2C 135.9(4) 76_446 50_554 ?
O3 Na2C Na2C 135.9(4) 36_554 50_554 ?
O3 Na2C Na2C 91.2(6) 8_645 50_554 ?
Na1 Na2C Na2C 144.737(4) 76_446 50_554 ?
O3 Na2C Na2C 91.2(6) 76_446 27_645 ?
O3 Na2C Na2C 135.9(4) 36_554 27_645 ?
O3 Na2C Na2C 135.9(4) 8_645 27_645 ?
Na1 Na2C Na2C 144.737(2) 76_446 27_645 ?
Na2C Na2C Na2C 60 50_554 27_645 ?
O3 Na2C Na2C 135.9(4) 76_446 76_446 ?
O3 Na2C Na2C 91.2(6) 36_554 76_446 ?
O3 Na2C Na2C 135.9(4) 8_645 76_446 ?
Na1 Na2C Na2C 144.7360(10) 76_446 76_446 ?
Na2C Na2C Na2C 60 50_554 76_446 ?
Na2C Na2C Na2C 60 27_645 76_446 ?
Na2A Na1 Na2A 180.0(6) 148_665 76_446 ?
Na2A Na1 O3 127.84(8) 148_665 . ?
Na2A Na1 O3 52.16(8) 76_446 . ?
Na2A Na1 O3 52.16(7) 148_665 178_566 ?
Na2A Na1 O3 127.84(8) 76_446 178_566 ?
O3 Na1 O3 93.70(11) . 178_566 ?
Na2A Na1 O3 127.84(8) 148_665 58_545 ?
Na2A Na1 O3 52.16(7) 76_446 58_545 ?
O3 Na1 O3 86.30(11) . 58_545 ?
O3 Na1 O3 180.00(8) 178_566 58_545 ?
Na2A Na1 O3 52.15(7) 148_665 151_556 ?
Na2A Na1 O3 127.85(7) 76_446 151_556 ?
O3 Na1 O3 93.70(11) . 151_556 ?
O3 Na1 O3 86.29(11) 178_566 151_556 ?
O3 Na1 O3 93.71(11) 58_545 151_556 ?
Na2A Na1 O3 127.85(7) 148_665 79 ?
Na2A Na1 O3 52.15(7) 76_446 79 ?
O3 Na1 O3 86.30(11) . 79 ?
O3 Na1 O3 93.71(11) 178_566 79 ?
O3 Na1 O3 86.29(11) 58_545 79 ?
O3 Na1 O3 180.00(14) 151_556 79 ?
Na2A Na1 O3 52.15(7) 148_665 121_656 ?
Na2A Na1 O3 127.85(8) 76_446 121_656 ?
O3 Na1 O3 180.00(7) . 121_656 ?
O3 Na1 O3 86.29(11) 178_566 121_656 ?
O3 Na1 O3 93.71(11) 58_545 121_656 ?
O3 Na1 O3 86.29(11) 151_556 121_656 ?
O3 Na1 O3 93.71(11) 79 121_656 ?
O3 Na1 Na2B 127.84(7) . 148_665 ?
O3 Na1 Na2B 52.15(8) 178_566 148_665 ?
O3 Na1 Na2B 127.85(8) 58_545 148_665 ?
O3 Na1 Na2B 52.15(7) 151_556 148_665 ?
O3 Na1 Na2B 127.85(7) 79 148_665 ?
O3 Na1 Na2B 52.15(8) 121_656 148_665 ?
O3 Na1 Na2B 52.16(7) . 76_446 ?
O3 Na1 Na2B 127.85(8) 178_566 76_446 ?
O3 Na1 Na2B 52.15(8) 58_545 76_446 ?
O3 Na1 Na2B 127.85(7) 151_556 76_446 ?
O3 Na1 Na2B 52.15(7) 79 76_446 ?
O3 Na1 Na2B 127.85(8) 121_656 76_446 ?
Na2B Na1 Na2B 180.00(15) 148_665 76_446 ?
O3 Na1 Na2C 127.84(8) . 148_665 ?
O3 Na1 Na2C 52.15(8) 178_566 148_665 ?
O3 Na1 Na2C 127.84(8) 58_545 148_665 ?
O3 Na1 Na2C 52.15(7) 151_556 148_665 ?
O3 Na1 Na2C 127.85(7) 79 148_665 ?
O3 Na1 Na2C 52.15(8) 121_656 148_665 ?
O3 Na1 Na2C 52.16(7) . 76_446 ?
O3 Na1 Na2C 127.85(8) 178_566 76_446 ?
O3 Na1 Na2C 52.16(8) 58_545 76_446 ?
O3 Na1 Na2C 127.85(7) 151_556 76_446 ?
O3 Na1 Na2C 52.15(7) 79 76_446 ?
O3 Na1 Na2C 127.85(8) 121_656 76_446 ?
Na2C Na1 Na2C 180.0(5) 148_665 76_446 ?
OWA Na3A O2 84.9(14) . 36_554 ?
OWA Na3A O2 84.9(14) . 54_455 ?
O2 Na3A O2 119.2(4) 36_554 54_455 ?
OWA Na3A O2 84.9(14) . . ?
O2 Na3A O2 119.2(4) 36_554 . ?
O2 Na3A O2 119.2(4) 54_455 . ?
OWA Na3A O4 93.9(11) . . ?
O2 Na3A O4 179(3) 36_554 . ?
O2 Na3A O4 60.61(4) 54_455 . ?
O2 Na3A O4 60.61(4) . . ?
OWA Na3A O4 93.9(11) . 36_554 ?
O2 Na3A O4 60.61(4) 36_554 36_554 ?
O2 Na3A O4 179(3) 54_455 36_554 ?
O2 Na3A O4 60.61(4) . 36_554 ?
O4 Na3A O4 119.5(3) . 36_554 ?
OWA Na3A O4 93.9(11) . 54_455 ?
O2 Na3A O4 60.61(4) 36_554 54_455 ?
O2 Na3A O4 60.61(4) 54_455 54_455 ?
O2 Na3A O4 179(3) . 54_455 ?
O4 Na3A O4 119.5(3) . 54_455 ?
O4 Na3A O4 119.5(3) 36_554 54_455 ?
OWA Na3A Si1 84.5(10) . 120 ?
O2 Na3A Si1 148.3(8) 36_554 120 ?
O2 Na3A Si1 29.97(7) 54_455 120 ?
O2 Na3A Si1 89.4(2) . 120 ?
O4 Na3A Si1 31.33(4) . 120 ?
O4 Na3A Si1 149.96(11) 36_554 120 ?
O4 Na3A Si1 90.48(4) 54_455 120 ?
OWA Na3A Si1 84.5(10) . 36_554 ?
O2 Na3A Si1 29.97(7) 36_554 36_554 ?
O2 Na3A Si1 148.3(8) 54_455 36_554 ?
O2 Na3A Si1 89.4(2) . 36_554 ?
O4 Na3A Si1 149.96(11) . 36_554 ?
O4 Na3A Si1 31.33(4) 36_554 36_554 ?
O4 Na3A Si1 90.48(4) 54_455 36_554 ?
Si1 Na3A Si1 169(2) 120 36_554 ?
OWA Na3A Si1 84.5(10) . 186_566 ?
O2 Na3A Si1 29.97(7) 36_554 186_566 ?
O2 Na3A Si1 89.4(2) 54_455 186_566 ?
O2 Na3A Si1 148.3(8) . 186_566 ?
O4 Na3A Si1 149.96(11) . 186_566 ?
O4 Na3A Si1 90.48(4) 36_554 186_566 ?
O4 Na3A Si1 31.33(4) 54_455 186_566 ?
Si1 Na3A Si1 119.1(3) 120 186_566 ?
Si1 Na3A Si1 59.89(11) 36_554 186_566 ?
OWA Na3A Si1 84.5(10) . 54_455 ?
O2 Na3A Si1 89.4(2) 36_554 54_455 ?
O2 Na3A Si1 29.97(7) 54_455 54_455 ?
O2 Na3A Si1 148.3(8) . 54_455 ?
O4 Na3A Si1 90.48(4) . 54_455 ?
O4 Na3A Si1 149.96(11) 36_554 54_455 ?
O4 Na3A Si1 31.33(4) 54_455 54_455 ?
Si1 Na3A Si1 59.89(11) 120 54_455 ?
Si1 Na3A Si1 119.1(3) 36_554 54_455 ?
Si1 Na3A Si1 59.49(11) 186_566 54_455 ?
OWA Na3A Si1 84.5(10) . 157_665 ?
O2 Na3A Si1 89.4(2) 36_554 157_665 ?
O2 Na3A Si1 148.3(8) 54_455 157_665 ?
O2 Na3A Si1 29.97(7) . 157_665 ?
O4 Na3A Si1 90.48(4) . 157_665 ?
O4 Na3A Si1 31.33(4) 36_554 157_665 ?
O4 Na3A Si1 149.96(11) 54_455 157_665 ?
Si1 Na3A Si1 119.1(3) 120 157_665 ?
Si1 Na3A Si1 59.49(11) 36_554 157_665 ?
Si1 Na3A Si1 119.1(3) 186_566 157_665 ?
Si1 Na3A Si1 169(2) 54_455 157_665 ?
O2 Na3B O2 110.3(4) 36_554 54_455 ?
O2 Na3B O2 110.3(4) 36_554 . ?
O2 Na3B O2 110.3(4) 54_455 . ?
O2 Na3B O4 154.7(7) 36_554 . ?
O2 Na3B O4 59.49(7) 54_455 . ?
O2 Na3B O4 59.49(7) . . ?
O2 Na3B O4 59.49(7) 36_554 36_554 ?
O2 Na3B O4 154.7(7) 54_455 36_554 ?
O2 Na3B O4 59.49(7) . 36_554 ?
O4 Na3B O4 118.68(12) . 36_554 ?
O2 Na3B O4 59.49(7) 36_554 54_455 ?
O2 Na3B O4 59.49(7) 54_455 54_455 ?
O2 Na3B O4 154.7(7) . 54_455 ?
O4 Na3B O4 118.68(12) . 54_455 ?
O4 Na3B O4 118.68(12) 36_554 54_455 ?
O2 Na3B Si1 135.2(5) 36_554 120 ?
O2 Na3B Si1 28.98(4) 54_455 120 ?
O2 Na3B Si1 85.13(17) . 120 ?
O4 Na3B Si1 30.52(4) . 120 ?
O4 Na3B Si1 143.1(3) 36_554 120 ?
O4 Na3B Si1 88.36(11) 54_455 120 ?
O2 Na3B Si1 28.98(4) 36_554 186_566 ?
O2 Na3B Si1 85.13(17) 54_455 186_566 ?
O2 Na3B Si1 135.2(5) . 186_566 ?
O4 Na3B Si1 143.1(3) . 186_566 ?
O4 Na3B Si1 88.36(11) 36_554 186_566 ?
O4 Na3B Si1 30.52(4) 54_455 186_566 ?
Si1 Na3B Si1 113.4(2) 120 186_566 ?
O2 Na3B Si1 28.98(4) 36_554 36_554 ?
O2 Na3B Si1 135.2(5) 54_455 36_554 ?
O2 Na3B Si1 85.13(17) . 36_554 ?
O4 Na3B Si1 143.1(3) . 36_554 ?
O4 Na3B Si1 30.52(4) 36_554 36_554 ?
O4 Na3B Si1 88.36(11) 54_455 36_554 ?
Si1 Na3B Si1 149.7(5) 120 36_554 ?
Si1 Na3B Si1 57.91(8) 186_566 36_554 ?
O2 Na3B Si1 85.13(17) 36_554 54_455 ?
O2 Na3B Si1 28.98(4) 54_455 54_455 ?
O2 Na3B Si1 135.2(5) . 54_455 ?
O4 Na3B Si1 88.36(11) . 54_455 ?
O4 Na3B Si1 143.1(3) 36_554 54_455 ?
O4 Na3B Si1 30.52(4) 54_455 54_455 ?
Si1 Na3B Si1 57.91(8) 120 54_455 ?
Si1 Na3B Si1 57.53(8) 186_566 54_455 ?
Si1 Na3B Si1 113.4(2) 36_554 54_455 ?
O2 Na3B Si1 85.13(17) 36_554 157_665 ?
O2 Na3B Si1 135.2(5) 54_455 157_665 ?
O2 Na3B Si1 28.98(4) . 157_665 ?
O4 Na3B Si1 88.36(11) . 157_665 ?
O4 Na3B Si1 30.52(4) 36_554 157_665 ?
O4 Na3B Si1 143.1(3) 54_455 157_665 ?
Si1 Na3B Si1 113.4(2) 120 157_665 ?
Si1 Na3B Si1 113.4(2) 186_566 157_665 ?
Si1 Na3B Si1 57.53(8) 36_554 157_665 ?
Si1 Na3B Si1 149.7(5) 54_455 157_665 ?
O2 Na3B Si1 135.2(5) 36_554 . ?
O2 Na3B Si1 85.13(17) 54_455 . ?
O2 Na3B Si1 28.98(4) . . ?
O4 Na3B Si1 30.52(4) . . ?
O4 Na3B Si1 88.36(11) 36_554 . ?
O4 Na3B Si1 143.1(3) 54_455 . ?
Si1 Na3B Si1 57.53(8) 120 . ?
Si1 Na3B Si1 149.7(5) 186_566 . ?
Si1 Na3B Si1 113.4(2) 36_554 . ?
Si1 Na3B Si1 113.4(2) 54_455 . ?
Si1 Na3B Si1 57.91(8) 157_665 . ?
O2 Na3C O2 99.5(7) 36_554 54_455 ?
O2 Na3C O2 99.5(7) 36_554 . ?
O2 Na3C O2 99.5(7) 54_455 . ?
O2 Na3C Si1 121.8(8) 36_554 120 ?
O2 Na3C Si1 27.77(8) 54_455 120 ?
O2 Na3C Si1 79.6(4) . 120 ?
O2 Na3C Si1 27.77(8) 36_554 36_554 ?
O2 Na3C Si1 121.8(8) 54_455 36_554 ?
O2 Na3C Si1 79.6(4) . 36_554 ?
Si1 Na3C Si1 135.3(8) 120 36_554 ?
O2 Na3C Si1 27.77(8) 36_554 186_566 ?
O2 Na3C Si1 79.6(4) 54_455 186_566 ?
O2 Na3C Si1 121.8(8) . 186_566 ?
Si1 Na3C Si1 106.4(5) 120 186_566 ?
Si1 Na3C Si1 55.27(18) 36_554 186_566 ?
O2 Na3C Si1 79.6(4) 36_554 54_455 ?
O2 Na3C Si1 27.77(8) 54_455 54_455 ?
O2 Na3C Si1 121.8(8) . 54_455 ?
Si1 Na3C Si1 55.27(18) 120 54_455 ?
Si1 Na3C Si1 106.4(5) 36_554 54_455 ?
Si1 Na3C Si1 54.91(18) 186_566 54_455 ?
O2 Na3C Si1 79.6(4) 36_554 157_665 ?
O2 Na3C Si1 121.8(8) 54_455 157_665 ?
O2 Na3C Si1 27.77(8) . 157_665 ?
Si1 Na3C Si1 106.4(5) 120 157_665 ?
Si1 Na3C Si1 54.91(18) 36_554 157_665 ?
Si1 Na3C Si1 106.4(5) 186_566 157_665 ?
Si1 Na3C Si1 135.3(8) 54_455 157_665 ?
O2 Na3C Si1 121.8(8) 36_554 . ?
O2 Na3C Si1 79.6(4) 54_455 . ?
O2 Na3C Si1 27.77(8) . . ?
Si1 Na3C Si1 54.91(18) 120 . ?
Si1 Na3C Si1 106.4(5) 36_554 . ?
Si1 Na3C Si1 135.3(8) 186_566 . ?
Si1 Na3C Si1 106.4(5) 54_455 . ?
Si1 Na3C Si1 55.27(18) 157_665 . ?
O2 Na3D O2 79.1(5) 54_455 36_554 ?
O2 Na3D O2 79.1(5) 54_455 . ?
O2 Na3D O2 79.1(5) 36_554 . ?
Na3E Na3E Na3E 60.00(2) 36_554 54_455 ?
Na3E Na3E O1C 140.1(9) 36_554 9 ?
Na3E Na3E O1C 80.3(9) 54_455 9 ?
Na3E Na3E O1C 80.3(9) 36_554 31_554 ?
Na3E Na3E O1C 140.1(9) 54_455 31_554 ?
O1C Na3E O1C 138.9(18) 9 31_554 ?
Na3A OWA Na2A 109.9(11) . 76_446 ?
Na3A OWA Na2A 109.9(11) . 50_554 ?
Na2A OWA Na2A 109.1(11) 76_446 50_554 ?
Na3A OWA Na2A 109.9(11) . . ?
Na2A OWA Na2A 109.1(11) 76_446 . ?
Na2A OWA Na2A 109.1(11) 50_554 . ?
OWB OWB OWB 60.001(7) 54_455 36_554 ?
OWB OWB Na2B 133.8(7) 54_455 . ?
OWB OWB Na2B 78.2(7) 36_554 . ?
OWB OWB Na2B 78.2(7) 54_455 76_446 ?
OWB OWB Na2B 133.8(7) 36_554 76_446 ?
Na2B OWB Na2B 127.3(12) . 76_446 ?
C1C O1C Na3E 138(3) . 82_545 ?
C1C O1C Na3E 138(3) . 5 ?
Na3E O1C Na3E 19.5(18) 82_545 5 ?
O1C C1C O1C 159(5) . 75_545 ?
C2C O4C C2C 140(5) . 115 ?
C2C O4C O3C 99(3) . 105_666 ?
C2C O4C O3C 66(3) 115 105_666 ?
C2C O4C O3C 66(3) . 14_666 ?
C2C O4C O3C 99(3) 115 14_666 ?
O3C O4C O3C 35(2) 105_666 14_666 ?
C2C O4C C2C 112(3) . 105_666 ?
C2C O4C C2C 33(3) 115 105_666 ?
O3C O4C C2C 40.0(14) 105_666 105_666 ?
O3C O4C C2C 68.2(17) 14_666 105_666 ?
C2C O4C C2C 33(3) . 14_666 ?
C2C O4C C2C 112(3) 115 14_666 ?
O3C O4C C2C 68.2(17) 105_666 14_666 ?
O3C O4C C2C 40.0(14) 14_666 14_666 ?
C2C O4C C2C 81(3) 105_666 14_666 ?
O4C C2C C2C 115(5) . 14_666 ?
O4C C2C O3C 166(4) . . ?
C2C C2C O3C 78(4) 14_666 . ?
O4C C2C O3C 72(3) . 14_666 ?
C2C C2C O3C 53(3) 14_666 14_666 ?
O3C C2C O3C 116(3) . 14_666 ?
O4C C2C O4C 139(3) . 101_666 ?
C2C C2C O4C 32(3) 14_666 101_666 ?
O3C C2C O4C 55(2) . 101_666 ?
O3C C2C O4C 85(2) 14_666 101_666 ?
O4C C2C O3C 159(4) . 120 ?
C2C C2C O3C 78(4) 14_666 120 ?
O3C C2C O3C 22.4(16) . 120 ?
O3C C2C O3C 127(3) 14_666 120 ?
O4C C2C O3C 47.7(13) 101_666 120 ?
O3C O3C C2C 128(2) 120 . ?
O3C O3C C2C 112.4(18) 120 14_666 ?
C2C O3C C2C 48(3) . 14_666 ?
O3C O3C O4C 72.3(10) 120 101_666 ?
C2C O3C O4C 85(3) . 101_666 ?
C2C O3C O4C 42.7(16) 14_666 101_666 ?
O3C O3C C2C 29.5(15) 120 120 ?
C2C O3C C2C 99(4) . 120 ?
C2C O3C C2C 94(3) 14_666 120 ?
O4C O3C C2C 64.1(16) 101_666 120 ?
 
#\#CIF_1.1
 
#  CIF produced by WinGX routine CIF_UPDATE
#  Created on 2018-07-30 at 14:01:14
#  Using CIFtbx version 3.0.4  1 Sep 2006
 
#  Dictionary name : cif_core.dic
#  Dictionary vers : 2.4.3
#  Request file    : c:\users\eleonora\appdata\local\wingx\files\archive.reqdat
#  CIF files read  : 300k 300k submissiondetails
 

 
#------------------  SECTION 2. COMPOUND(S) DETAILS -------------------------#
 
data_300K
 
_audit_creation_date                    2018-07-30T14:01:14-00:00
_audit_creation_method                  'WinGX routine CIF_UPDATE'
 
#----------------------------------------------------------------------------#
#                   CHEMICAL INFORMATION                                     #
#----------------------------------------------------------------------------#
 
_chemical_name_systematic
;
 Na Zeolite Y * CO2
;
_chemical_formula_sum                   'C0.34 Al0 Na0.36 O2.57 Si'
_chemical_formula_weight                81.54
 
#----------------------------------------------------------------------------#
#                   UNIT CELL INFORMATION                                    #
#----------------------------------------------------------------------------#
 
_symmetry_cell_setting                  cubic
_symmetry_space_group_name_H-M          'F d -3 m'
_symmetry_space_group_name_Hall         '-F 4vw 2vw 3'
_symmetry_Int_Tables_number             227
loop_
    _symmetry_equiv_pos_as_xyz
'x, y, z'
'-x+3/4, -y+1/4, z+1/2'
'-x+1/4, y+1/2, -z+3/4'
'x+1/2, -y+3/4, -z+1/4'
'z, x, y'
'z+1/2, -x+3/4, -y+1/4'
'-z+3/4, -x+1/4, y+1/2'
'-z+1/4, x+1/2, -y+3/4'
'y, z, x'
'-y+1/4, z+1/2, -x+3/4'
'y+1/2, -z+3/4, -x+1/4'
'-y+3/4, -z+1/4, x+1/2'
'y+3/4, x+1/4, -z+1/2'
'-y, -x, -z'
'y+1/4, -x+1/2, z+3/4'
'-y+1/2, x+3/4, z+1/4'
'x+3/4, z+1/4, -y+1/2'
'-x+1/2, z+3/4, y+1/4'
'-x, -z, -y'
'x+1/4, -z+1/2, y+3/4'
'z+3/4, y+1/4, -x+1/2'
'z+1/4, -y+1/2, x+3/4'
'-z+1/2, y+3/4, x+1/4'
'-z, -y, -x'
'x, y+1/2, z+1/2'
'-x+3/4, -y+3/4, z+1'
'-x+1/4, y+1, -z+5/4'
'x+1/2, -y+5/4, -z+3/4'
'z, x+1/2, y+1/2'
'z+1/2, -x+5/4, -y+3/4'
'-z+3/4, -x+3/4, y+1'
'-z+1/4, x+1, -y+5/4'
'y, z+1/2, x+1/2'
'-y+1/4, z+1, -x+5/4'
'y+1/2, -z+5/4, -x+3/4'
'-y+3/4, -z+3/4, x+1'
'y+3/4, x+3/4, -z+1'
'-y, -x+1/2, -z+1/2'
'y+1/4, -x+1, z+5/4'
'-y+1/2, x+5/4, z+3/4'
'x+3/4, z+3/4, -y+1'
'-x+1/2, z+5/4, y+3/4'
'-x, -z+1/2, -y+1/2'
'x+1/4, -z+1, y+5/4'
'z+3/4, y+3/4, -x+1'
'z+1/4, -y+1, x+5/4'
'-z+1/2, y+5/4, x+3/4'
'-z, -y+1/2, -x+1/2'
'x+1/2, y, z+1/2'
'-x+5/4, -y+1/4, z+1'
'-x+3/4, y+1/2, -z+5/4'
'x+1, -y+3/4, -z+3/4'
'z+1/2, x, y+1/2'
'z+1, -x+3/4, -y+3/4'
'-z+5/4, -x+1/4, y+1'
'-z+3/4, x+1/2, -y+5/4'
'y+1/2, z, x+1/2'
'-y+3/4, z+1/2, -x+5/4'
'y+1, -z+3/4, -x+3/4'
'-y+5/4, -z+1/4, x+1'
'y+5/4, x+1/4, -z+1'
'-y+1/2, -x, -z+1/2'
'y+3/4, -x+1/2, z+5/4'
'-y+1, x+3/4, z+3/4'
'x+5/4, z+1/4, -y+1'
'-x+1, z+3/4, y+3/4'
'-x+1/2, -z, -y+1/2'
'x+3/4, -z+1/2, y+5/4'
'z+5/4, y+1/4, -x+1'
'z+3/4, -y+1/2, x+5/4'
'-z+1, y+3/4, x+3/4'
'-z+1/2, -y, -x+1/2'
'x+1/2, y+1/2, z'
'-x+5/4, -y+3/4, z+1/2'
'-x+3/4, y+1, -z+3/4'
'x+1, -y+5/4, -z+1/4'
'z+1/2, x+1/2, y'
'z+1, -x+5/4, -y+1/4'
'-z+5/4, -x+3/4, y+1/2'
'-z+3/4, x+1, -y+3/4'
'y+1/2, z+1/2, x'
'-y+3/4, z+1, -x+3/4'
'y+1, -z+5/4, -x+1/4'
'-y+5/4, -z+3/4, x+1/2'
'y+5/4, x+3/4, -z+1/2'
'-y+1/2, -x+1/2, -z'
'y+3/4, -x+1, z+3/4'
'-y+1, x+5/4, z+1/4'
'x+5/4, z+3/4, -y+1/2'
'-x+1, z+5/4, y+1/4'
'-x+1/2, -z+1/2, -y'
'x+3/4, -z+1, y+3/4'
'z+5/4, y+3/4, -x+1/2'
'z+3/4, -y+1, x+3/4'
'-z+1, y+5/4, x+1/4'
'-z+1/2, -y+1/2, -x'
'-x, -y, -z'
'x-3/4, y-1/4, -z-1/2'
'x-1/4, -y-1/2, z-3/4'
'-x-1/2, y-3/4, z-1/4'
'-z, -x, -y'
'-z-1/2, x-3/4, y-1/4'
'z-3/4, x-1/4, -y-1/2'
'z-1/4, -x-1/2, y-3/4'
'-y, -z, -x'
'y-1/4, -z-1/2, x-3/4'
'-y-1/2, z-3/4, x-1/4'
'y-3/4, z-1/4, -x-1/2'
'-y-3/4, -x-1/4, z-1/2'
'y, x, z'
'-y-1/4, x-1/2, -z-3/4'
'y-1/2, -x-3/4, -z-1/4'
'-x-3/4, -z-1/4, y-1/2'
'x-1/2, -z-3/4, -y-1/4'
'x, z, y'
'-x-1/4, z-1/2, -y-3/4'
'-z-3/4, -y-1/4, x-1/2'
'-z-1/4, y-1/2, -x-3/4'
'z-1/2, -y-3/4, -x-1/4'
'z, y, x'
'-x, -y+1/2, -z+1/2'
'x-3/4, y+1/4, -z'
'x-1/4, -y, z-1/4'
'-x-1/2, y-1/4, z+1/4'
'-z, -x+1/2, -y+1/2'
'-z-1/2, x-1/4, y+1/4'
'z-3/4, x+1/4, -y'
'z-1/4, -x, y-1/4'
'-y, -z+1/2, -x+1/2'
'y-1/4, -z, x-1/4'
'-y-1/2, z-1/4, x+1/4'
'y-3/4, z+1/4, -x'
'-y-3/4, -x+1/4, z'
'y, x+1/2, z+1/2'
'-y-1/4, x, -z-1/4'
'y-1/2, -x-1/4, -z+1/4'
'-x-3/4, -z+1/4, y'
'x-1/2, -z-1/4, -y+1/4'
'x, z+1/2, y+1/2'
'-x-1/4, z, -y-1/4'
'-z-3/4, -y+1/4, x'
'-z-1/4, y, -x-1/4'
'z-1/2, -y-1/4, -x+1/4'
'z, y+1/2, x+1/2'
'-x+1/2, -y, -z+1/2'
'x-1/4, y-1/4, -z'
'x+1/4, -y-1/2, z-1/4'
'-x, y-3/4, z+1/4'
'-z+1/2, -x, -y+1/2'
'-z, x-3/4, y+1/4'
'z-1/4, x-1/4, -y'
'z+1/4, -x-1/2, y-1/4'
'-y+1/2, -z, -x+1/2'
'y+1/4, -z-1/2, x-1/4'
'-y, z-3/4, x+1/4'
'y-1/4, z-1/4, -x'
'-y-1/4, -x-1/4, z'
'y+1/2, x, z+1/2'
'-y+1/4, x-1/2, -z-1/4'
'y, -x-3/4, -z+1/4'
'-x-1/4, -z-1/4, y'
'x, -z-3/4, -y+1/4'
'x+1/2, z, y+1/2'
'-x+1/4, z-1/2, -y-1/4'
'-z-1/4, -y-1/4, x'
'-z+1/4, y-1/2, -x-1/4'
'z, -y-3/4, -x+1/4'
'z+1/2, y, x+1/2'
'-x+1/2, -y+1/2, -z'
'x-1/4, y+1/4, -z-1/2'
'x+1/4, -y, z-3/4'
'-x, y-1/4, z-1/4'
'-z+1/2, -x+1/2, -y'
'-z, x-1/4, y-1/4'
'z-1/4, x+1/4, -y-1/2'
'z+1/4, -x, y-3/4'
'-y+1/2, -z+1/2, -x'
'y+1/4, -z, x-3/4'
'-y, z-1/4, x-1/4'
'y-1/4, z+1/4, -x-1/2'
'-y-1/4, -x+1/4, z-1/2'
'y+1/2, x+1/2, z'
'-y+1/4, x, -z-3/4'
'y, -x-1/4, -z-1/4'
'-x-1/4, -z+1/4, y-1/2'
'x, -z-1/4, -y-1/4'
'x+1/2, z+1/2, y'
'-x+1/4, z, -y-3/4'
'-z-1/4, -y+1/4, x-1/2'
'-z+1/4, y, -x-3/4'
'z, -y-1/4, -x-1/4'
'z+1/2, y+1/2, x'
 
_cell_length_a                          24.86059(15)
_cell_length_b                          24.86059(15)
_cell_length_c                          24.86059(15)
_cell_angle_alpha                       90
_cell_angle_beta                        90
_cell_angle_gamma                       90
_cell_volume                            15365.1(3)
_cell_formula_units_Z                   192
_cell_measurement_temperature           300
_cell_measurement_reflns_used   10763
_cell_measurement_theta_min     2.2700
_cell_measurement_theta_max     31.8710
 
#----------------------------------------------------------------------------#
#                   CRYSTAL INFORMATION                                      #
#----------------------------------------------------------------------------#
  _exptl_crystal_description              block
_exptl_crystal_colour                   colourless
_exptl_crystal_density_diffrn           1.692
_exptl_crystal_F_000                    7784
_exptl_crystal_size_max                 0.05
_exptl_crystal_size_mid                 0.05
_exptl_crystal_size_min                 0.05
_exptl_special_details
;
 ?
;
 
#----------------------------------------------------------------------------#
#                   ABSORPTION CORRECTION                                    #
#----------------------------------------------------------------------------#
 
_exptl_absorpt_coefficient_mu           0.549
_exptl_absorpt_correction_type          none
 
#----------------------------------------------------------------------------#
#                   DATA COLLECTION                                          #
#----------------------------------------------------------------------------#
 _diffrn_source synchrotron
_diffrn_radiation_probe x-ray
_diffrn_radiation_type synchrotron
_diffrn_radiation_monochromator synchrotron
_diffrn_measurement_device 'abstract diffractometer'
_diffrn_measurement_device_type 
'dectris-CrysAlisPro-abstract goniometer imported dectris images'
_diffrn_detector 'CCD plate'
_diffrn_ambient_temperature             300
_diffrn_radiation_wavelength            0.70158
_diffrn_reflns_av_R_equivalents         0.0598
_diffrn_reflns_av_unetI/netI            0.0208
_diffrn_reflns_number                   32086
_diffrn_reflns_limit_h_min              -37
_diffrn_reflns_limit_h_max              37
_diffrn_reflns_limit_k_min              -34
_diffrn_reflns_limit_k_max              34
_diffrn_reflns_limit_l_min              -36
_diffrn_reflns_limit_l_max              37
_diffrn_reflns_theta_min                2.287
_diffrn_reflns_theta_max                32.374
_diffrn_reflns_theta_full               24.894
_diffrn_measured_fraction_theta_full
                                        0.999
_diffrn_measured_fraction_theta_max
                                        0.985
_diffrn_reflns_Laue_measured_fraction_full
                                        0.999
_diffrn_reflns_Laue_measured_fraction_max
                                        0.985
_diffrn_reflns_point_group_measured_fraction_full
                                        0.999
_diffrn_reflns_point_group_measured_fraction_max
                                        0.985
_reflns_Friedel_coverage                0
_reflns_number_total                    1382
_reflns_number_gt                       1083
_reflns_threshold_expression            'I > 2\s(I)'
 _diffrn_measurement_method '\f scans'
#----------------------------------------------------------------------------#
#                   COMPUTER PROGRAMS USED                                   #
#----------------------------------------------------------------------------#
 _computing_data_collection
                                     'CrysAlisPro 1.171.38.46 (Rigaku OD, 2015)'
_computing_cell_refinement
                                     'CrysAlisPro 1.171.38.46 (Rigaku OD, 2015)'
_computing_data_reduction
                                     'CrysAlisPro 1.171.38.46 (Rigaku OD, 2015)'
_computing_structure_refinement         'SHELXL-2013 (Sheldrick, 2013)'
 
#----------------------------------------------------------------------------#
#                   STRUCTURE SOLUTION                                       #
#----------------------------------------------------------------------------#
 
 
#----------------------------------------------------------------------------#
#                   REFINEMENT INFORMATION                                   #
#----------------------------------------------------------------------------#
 
_refine_special_details
;
 ?
;
_refine_ls_structure_factor_coef        Fsqd
_refine_ls_matrix_type                  full
_refine_ls_weighting_scheme             calc
_refine_ls_weighting_details
            'w=1/[\s^2^(Fo^2^)+(0.1086P)^2^+202.8124P] where P=(Fo^2^+2Fc^2^)/3'
_refine_ls_hydrogen_treatment           undef
_refine_ls_extinction_method            none
_refine_ls_number_reflns                1382
_refine_ls_number_parameters            75
_refine_ls_number_restraints            2
_refine_ls_R_factor_all                 0.0813
_refine_ls_R_factor_gt                  0.0642
_refine_ls_wR_factor_ref                0.2272
_refine_ls_wR_factor_gt                 0.2054
_refine_ls_goodness_of_fit_ref          1.146
_refine_ls_restrained_S_all             1.146
_refine_ls_shift/su_max                 0.036
_refine_ls_shift/su_mean                0.002
_refine_diff_density_max                0.94
_refine_diff_density_min                -0.6
_refine_diff_density_rms                0.141
 
#----------------------------------------------------------------------------#
#                   CONSTRAINTS AND RESTRAINTS                               #
#----------------------------------------------------------------------------#
 
 
#----------------------------------------------------------------------------#
#                   ATOMIC TYPES, COORDINATES AND THERMAL PARAMETERS         #
#----------------------------------------------------------------------------#
 
loop_
    _atom_type_symbol
    _atom_type_description
    _atom_type_scat_dispersion_real
    _atom_type_scat_dispersion_imag
    _atom_type_scat_source
C C 0.0033 0.0016 'International Tables Vol C Tables 4.2.6.8 and 6.1.1.4'
O O 0.0106 0.006 'International Tables Vol C Tables 4.2.6.8 and 6.1.1.4'
Na Na 0.0362 0.0249 'International Tables Vol C Tables 4.2.6.8 and 6.1.1.4'
Si Si 0.0817 0.0704 'International Tables Vol C Tables 4.2.6.8 and 6.1.1.4'
Al Al 0.0645 0.0514 'International Tables Vol C Tables 4.2.6.8 and 6.1.1.4'
 
loop_
    _atom_site_label
    _atom_site_type_symbol
    _atom_site_fract_x
    _atom_site_fract_y
    _atom_site_fract_z
    _atom_site_U_iso_or_equiv
    _atom_site_adp_type
    _atom_site_occupancy
    _atom_site_site_symmetry_order
    _atom_site_calc_flag
    _atom_site_refinement_flags_posn
    _atom_site_refinement_flags_adp
    _atom_site_refinement_flags_occupancy
    _atom_site_disorder_assembly
    _atom_site_disorder_group
Si1 Si 0.53602(3) 0.30336(3) 0.62556(3) 0.0168(3) Uani 1 1 d . . . . .
O2 O 0.49715(10) 0.25285(10) 0.60539(13) 0.0265(7) Uani 1 2 d S T P . .
O4 O 0.57383(10) 0.32195(14) 0.57383(10) 0.0280(7) Uani 1 2 d S T P . .
O3 O 0.57245(11) 0.28172(15) 0.67755(11) 0.0311(7) Uani 1 2 d S T P . .
O1 O 0.5 0.35713(10) 0.64287(10) 0.0292(7) Uani 1 2 d S T P . .
Na2A Na 0.5580(9) 0.1920(9) 0.6920(9) 0.041(8) Uiso 0.156(4) 6 d S . P . 1
Na2B Na 0.5681(4) 0.1819(4) 0.6819(4) 0.029(2) Uiso 0.358(4) 6 d S . P . 2
Na2C Na 0.585(4) 0.165(4) 0.665(4) 0.08(4) Uiso 0.049(4) 6 d S . P . 3
Na1 Na 0.5 0.25 0.75 0.032(3) Uiso 0.393(4) 12 d S . P . .
Na3A Na 0.5201(6) 0.2299(6) 0.5201(6) 0.019(5) Uiso 0.160(4) 6 d S . P . 1
Na3B Na 0.5113(3) 0.2387(3) 0.5113(3) 0.025(2) Uiso 0.450(4) 6 d S . P . 2
Na3C Na 0.5025(7) 0.2475(7) 0.5025(7) 0.033(7) Uiso 0.176(4) 6 d S . P . 3
Na3E Na 0.4703(11) 0.3109(14) 0.4703(11) 0.185(19) Uiso 0.205(4) 2 d S . P . 4
OWA O 0.5839(5) 0.1661(5) 0.5839(5) 0.075 Uiso 0.55(2) 6 d S U P . .
O1C O 0.4023(13) 0.5517(19) 0.3477(13) 0.13 Uiso 0.224(13) 2 d S U P . .
C1C C 0.375 0.567(6) 0.375 0.17 Uiso 0.224(13) 4 d S U P . .
O4C O 0.410(2) 0.5156(17) 0.5156(17) 0.115 Uiso 0.18(2) 2 d DS U P . .
C2C C 0.404(2) 0.536(2) 0.478(2) 0.158 Uiso 0.280(11) 1 d D U P . .
O3C O 0.4188(13) 0.5702(13) 0.4528(12) 0.17 Uiso 0.280(11) 1 d D U P . .
 
loop_
    _atom_site_aniso_label
    _atom_site_aniso_U_11
    _atom_site_aniso_U_22
    _atom_site_aniso_U_33
    _atom_site_aniso_U_23
    _atom_site_aniso_U_13
    _atom_site_aniso_U_12
Si1 0.0156(4) 0.0184(4) 0.0165(4) -0.0019(2) 0.0027(2) -0.0005(2)
O2 0.0285(10) 0.0285(10) 0.0226(14) -0.0023(9) 0.0023(9) -0.0106(12)
O4 0.0277(10) 0.0287(16) 0.0277(10) 0.0001(9) 0.0096(12) 0.0001(9)
O3 0.0316(11) 0.0301(17) 0.0316(11) 0.0047(10) -0.0092(14) -0.0047(10)
O1 0.0284(16) 0.0296(10) 0.0296(10) -0.0018(13) 0.0078(9) 0.0078(9)
 
 
#----------------------------------------------------------------------------#
#                   MOLECULAR GEOMETRY                                       #
#----------------------------------------------------------------------------#
 
_geom_special_details
;
 All esds (except the esd in the dihedral angle between two l.s. planes)
 are estimated using the full covariance matrix.  The cell esds are taken
 into account individually in the estimation of esds in distances, angles
 and torsion angles; correlations between esds in cell parameters are only
 used when they are defined by crystal symmetry.  An approximate (isotropic)
 treatment of cell esds is used for estimating esds involving l.s. planes.
;
loop_
    _geom_bond_atom_site_label_1
    _geom_bond_atom_site_label_2
    _geom_bond_distance
    _geom_bond_site_symmetry_2
    _geom_bond_publ_flag
Si1 O4 1.6588(13) . ?
Si1 O2 1.6618(13) . ?
Si1 O1 1.6656(16) . ?
Si1 O3 1.6673(15) . ?
Si1 Na3A 3.220(6) . ?
Si1 Na2A 3.269(11) . ?
Si1 Na3B 3.322(5) . ?
Si1 Na2B 3.422(6) . ?
Si1 Na3C 3.462(13) . ?
Si1 Na1 3.4830(7) . ?
O2 Si1 1.6618(13) 157_665 ?
O2 Na3A 2.269(7) . ?
O2 Na3B 2.392(7) . ?
O2 Na3C 2.565(16) . ?
O4 Si1 1.6588(13) 120 ?
O4 Na3A 2.968(4) . ?
O3 Si1 1.6673(15) 190_657 ?
O3 Na2A 2.287(15) . ?
O3 Na2B 2.486(9) . ?
O3 Na1 2.666(4) . ?
O3 Na2C 2.94(12) . ?
O1 Si1 1.6656(16) 19_666 ?
Na2A O3 2.287(15) 79 ?
Na2A O3 2.287(15) 58_545 ?
Na2A Na1 2.50(4) . ?
Na2A OWA 2.84(3) . ?
Na2A OWA 2.84(3) 27_645 ?
Na2A OWA 2.84(3) 76_446 ?
Na2A Si1 3.269(11) 79 ?
Na2A Si1 3.269(11) 190_657 ?
Na2A Si1 3.269(11) 139_545 ?
Na2A Si1 3.269(11) 58_545 ?
Na2A Si1 3.269(11) 157_665 ?
Na2B O3 2.486(9) 58_545 ?
Na2B O3 2.486(9) 79 ?
Na2B OWA 2.499(14) . ?
Na2B OWA 2.499(14) 76_446 ?
Na2B OWA 2.499(14) 27_645 ?
Na2B Na1 2.932(15) . ?
Na2B Si1 3.422(6) 79 ?
Na2B Si1 3.422(6) 190_657 ?
Na2B Si1 3.422(6) 157_665 ?
Na2B Si1 3.422(6) 58_545 ?
Na2B Si1 3.422(6) 139_545 ?
Na2C OWA 2.01(10) . ?
Na2C OWA 2.01(10) 27_645 ?
Na2C OWA 2.01(10) 76_446 ?
Na2C Na2C 2.8(3) 27_645 ?
Na2C Na2C 2.8(3) 50_554 ?
Na2C Na2C 2.8(3) 76_446 ?
Na2C O3 2.94(12) 79 ?
Na2C O3 2.94(12) 58_545 ?
Na2C Na1 3.66(18) . ?
Na1 Na2A 2.50(4) 121_656 ?
Na1 O3 2.666(4) 178_566 ?
Na1 O3 2.666(4) 58_545 ?
Na1 O3 2.666(4) 151_556 ?
Na1 O3 2.666(4) 79 ?
Na1 O3 2.666(4) 121_656 ?
Na1 Na2B 2.931(15) 121_656 ?
Na1 Si1 3.4830(7) 157_665 ?
Na1 Si1 3.4830(7) 85_446 ?
Na3A O2 2.269(7) 36_554 ?
Na3A O2 2.269(7) 54_455 ?
Na3A OWA 2.75(3) . ?
Na3A O4 2.968(4) 36_554 ?
Na3A O4 2.968(4) 54_455 ?
Na3A Si1 3.220(6) 120 ?
Na3A Si1 3.220(6) 36_554 ?
Na3A Si1 3.220(6) 186_566 ?
Na3A Si1 3.220(6) 54_455 ?
Na3A Si1 3.220(6) 157_665 ?
Na3B O2 2.392(7) 36_554 ?
Na3B O2 2.392(7) 54_455 ?
Na3B Si1 3.322(5) 120 ?
Na3B Si1 3.322(5) 36_554 ?
Na3B Si1 3.322(5) 186_566 ?
Na3B Si1 3.322(5) 157_665 ?
Na3B Si1 3.322(5) 54_455 ?
Na3C O2 2.565(16) 36_554 ?
Na3C O2 2.565(16) 54_455 ?
Na3C Si1 3.462(13) 120 ?
Na3C Si1 3.462(13) 36_554 ?
Na3C Si1 3.462(13) 186_566 ?
Na3C Si1 3.462(13) 54_455 ?
Na3C Si1 3.462(13) 157_665 ?
Na3E Na3E 1.09(6) 36_554 ?
Na3E Na3E 1.09(6) 54_455 ?
Na3E O1C 2.79(5) 31_554 ?
Na3E O1C 2.79(5) 9 ?
Na3E C2C 2.83(6) 5 ?
Na3E C2C 2.83(6) 110 ?
Na3E O4C 2.93(7) 5 ?
OWA Na2C 2.01(10) 76_446 ?
OWA Na2C 2.01(10) 27_645 ?
OWA Na2B 2.499(14) 76_446 ?
OWA Na2B 2.499(14) 27_645 ?
OWA Na2A 2.84(3) 76_446 ?
OWA Na2A 2.84(3) 27_645 ?
O1C C1C 1.03(7) . ?
O1C Na3E 2.79(5) 82_545 ?
O1C Na3E 2.79(5) 5 ?
C1C O1C 1.03(7) 75_545 ?
O4C C2C 1.08(5) . ?
O4C C2C 1.08(5) 115 ?
O4C Na3E 2.93(7) 9 ?
C2C O3C 1.12(5) . ?
C2C C2C 2.04(10) 115 ?
C2C Na3E 2.83(6) 9 ?
O3C O3C 1.19(6) 120 ?
 
loop_
    _geom_angle_atom_site_label_1
    _geom_angle_atom_site_label_2
    _geom_angle_atom_site_label_3
    _geom_angle
    _geom_angle_site_symmetry_1
    _geom_angle_site_symmetry_3
    _geom_angle_publ_flag
O4 Si1 O2 107.83(16) . . ?
O4 Si1 O1 106.33(16) . . ?
O2 Si1 O1 111.83(13) . . ?
O4 Si1 O3 112.52(18) . . ?
O2 Si1 O3 107.82(16) . . ?
O1 Si1 O3 110.53(16) . . ?
O4 Si1 Na3A 66.18(16) . . ?
O2 Si1 Na3A 41.78(12) . . ?
O1 Si1 Na3A 126.8(4) . . ?
O3 Si1 Na3A 121.0(5) . . ?
O4 Si1 Na2A 122.2(6) . . ?
O2 Si1 Na2A 67.04(17) . . ?
O1 Si1 Na2A 129.7(7) . . ?
O3 Si1 Na2A 40.9(2) . . ?
Na3A Si1 Na2A 87.3(6) . . ?
O4 Si1 Na3B 64.95(13) . . ?
O2 Si1 Na3B 43.01(12) . . ?
O1 Si1 Na3B 120.6(2) . . ?
O3 Si1 Na3B 127.4(3) . . ?
O4 Si1 Na2B 115.5(3) . . ?
O2 Si1 Na2B 65.95(13) . . ?
O1 Si1 Na2B 136.7(3) . . ?
O3 Si1 Na2B 43.25(15) . . ?
Na3B Si1 Na2B 88.1(3) . . ?
O4 Si1 Na3C 64.09(14) . . ?
O2 Si1 Na3C 44.79(19) . . ?
O1 Si1 Na3C 114.9(5) . . ?
O3 Si1 Na3C 133.4(5) . . ?
O4 Si1 Na1 160.13(12) . . ?
O2 Si1 Na1 80.26(11) . . ?
O1 Si1 Na1 86.45(12) . . ?
O3 Si1 Na1 47.80(13) . . ?
Na3A Si1 Na1 118.4(3) . . ?
Na2A Si1 Na1 43.2(6) . . ?
Na3B Si1 Na1 121.87(13) . . ?
Na2B Si1 Na1 50.2(2) . . ?
Na3C Si1 Na1 124.8(2) . . ?
Si1 O2 Si1 142.0(2) 157_665 . ?
Si1 O2 Na3A 109.02(11) 157_665 . ?
Si1 O2 Na3A 109.01(11) . . ?
Si1 O2 Na3B 108.71(11) 157_665 . ?
Si1 O2 Na3B 108.71(11) . . ?
Si1 O2 Na3C 108.06(12) 157_665 . ?
Si1 O2 Na3C 108.05(12) . . ?
Si1 O4 Si1 143.2(2) . 120 ?
Si1 O4 Na3A 83.06(19) . . ?
Si1 O4 Na3A 83.06(19) 120 . ?
Si1 O3 Si1 137.6(2) 190_657 . ?
Si1 O3 Na2A 110.54(15) 190_657 . ?
Si1 O3 Na2A 110.55(15) . . ?
Si1 O3 Na2B 109.39(13) 190_657 . ?
Si1 O3 Na2B 109.39(13) . . ?
Si1 O3 Na1 104.60(13) 190_657 . ?
Si1 O3 Na1 104.60(13) . . ?
Na2A O3 Na1 59.9(9) . . ?
Na2B O3 Na1 69.3(3) . . ?
Si1 O3 Na2C 107.1(6) 190_657 . ?
Si1 O3 Na2C 107.1(6) . . ?
Na1 O3 Na2C 82(2) . . ?
Si1 O1 Si1 134.7(2) . 19_666 ?
O3 Na2A O3 106.4(10) 79 58_545 ?
O3 Na2A O3 106.4(10) 79 . ?
O3 Na2A O3 106.4(10) 58_545 . ?
O3 Na2A Na1 67.6(9) 79 . ?
O3 Na2A Na1 67.6(9) 58_545 . ?
O3 Na2A Na1 67.6(9) . . ?
O3 Na2A OWA 148.4(14) 79 . ?
O3 Na2A OWA 92.1(6) 58_545 . ?
O3 Na2A OWA 92.1(6) . . ?
Na1 Na2A OWA 144.0(6) . . ?
O3 Na2A OWA 92.1(6) 79 27_645 ?
O3 Na2A OWA 148.4(14) 58_545 27_645 ?
O3 Na2A OWA 92.1(6) . 27_645 ?
Na1 Na2A OWA 144.0(6) . 27_645 ?
OWA Na2A OWA 61.1(10) . 27_645 ?
O3 Na2A OWA 92.1(6) 79 76_446 ?
O3 Na2A OWA 92.1(6) 58_545 76_446 ?
O3 Na2A OWA 148.4(14) . 76_446 ?
Na1 Na2A OWA 144.0(6) . 76_446 ?
OWA Na2A OWA 61.1(10) . 76_446 ?
OWA Na2A OWA 61.1(10) 27_645 76_446 ?
O3 Na2A Si1 28.53(9) 79 79 ?
O3 Na2A Si1 130.7(12) 58_545 79 ?
O3 Na2A Si1 83.7(5) . 79 ?
Na1 Na2A Si1 72.9(6) . 79 ?
OWA Na2A Si1 136.4(10) . 79 ?
OWA Na2A Si1 75.6(4) 27_645 79 ?
OWA Na2A Si1 103.6(4) 76_446 79 ?
O3 Na2A Si1 83.7(5) 79 190_657 ?
O3 Na2A Si1 130.7(12) 58_545 190_657 ?
O3 Na2A Si1 28.53(9) . 190_657 ?
Na1 Na2A Si1 72.9(6) . 190_657 ?
OWA Na2A Si1 103.6(4) . 190_657 ?
OWA Na2A Si1 75.6(4) 27_645 190_657 ?
OWA Na2A Si1 136.4(10) 76_446 190_657 ?
Si1 Na2A Si1 57.4(2) 79 190_657 ?
O3 Na2A Si1 28.53(9) 79 139_545 ?
O3 Na2A Si1 83.7(5) 58_545 139_545 ?
O3 Na2A Si1 130.7(12) . 139_545 ?
Na1 Na2A Si1 72.9(6) . 139_545 ?
OWA Na2A Si1 136.4(10) . 139_545 ?
OWA Na2A Si1 103.6(4) 27_645 139_545 ?
OWA Na2A Si1 75.6(4) 76_446 139_545 ?
Si1 Na2A Si1 56.8(2) 79 139_545 ?
Si1 Na2A Si1 111.8(6) 190_657 139_545 ?
O3 Na2A Si1 83.7(5) 79 58_545 ?
O3 Na2A Si1 28.53(9) 58_545 58_545 ?
O3 Na2A Si1 130.7(12) . 58_545 ?
Na1 Na2A Si1 72.9(6) . 58_545 ?
OWA Na2A Si1 103.6(4) . 58_545 ?
OWA Na2A Si1 136.4(10) 27_645 58_545 ?
OWA Na2A Si1 75.6(4) 76_446 58_545 ?
Si1 Na2A Si1 111.8(6) 79 58_545 ?
Si1 Na2A Si1 145.9(13) 190_657 58_545 ?
Si1 Na2A Si1 57.4(2) 139_545 58_545 ?
O3 Na2A Si1 130.7(12) 79 157_665 ?
O3 Na2A Si1 28.53(9) 58_545 157_665 ?
O3 Na2A Si1 83.7(5) . 157_665 ?
Na1 Na2A Si1 72.9(6) . 157_665 ?
OWA Na2A Si1 75.6(4) . 157_665 ?
OWA Na2A Si1 136.4(10) 27_645 157_665 ?
OWA Na2A Si1 103.6(4) 76_446 157_665 ?
Si1 Na2A Si1 145.9(13) 79 157_665 ?
Si1 Na2A Si1 111.8(6) 190_657 157_665 ?
Si1 Na2A Si1 111.8(6) 139_545 157_665 ?
Si1 Na2A Si1 56.8(2) 58_545 157_665 ?
O3 Na2B O3 94.9(4) 58_545 79 ?
O3 Na2B O3 94.9(4) 58_545 . ?
O3 Na2B O3 94.9(4) 79 . ?
O3 Na2B OWA 96.2(3) 58_545 . ?
O3 Na2B OWA 163.6(7) 79 . ?
O3 Na2B OWA 96.2(3) . . ?
O3 Na2B OWA 96.2(3) 58_545 76_446 ?
O3 Na2B OWA 96.2(3) 79 76_446 ?
O3 Na2B OWA 163.6(7) . 76_446 ?
OWA Na2B OWA 70.6(8) . 76_446 ?
O3 Na2B OWA 163.6(7) 58_545 27_645 ?
O3 Na2B OWA 96.2(3) 79 27_645 ?
O3 Na2B OWA 96.2(3) . 27_645 ?
OWA Na2B OWA 70.6(8) . 27_645 ?
OWA Na2B OWA 70.6(8) 76_446 27_645 ?
O3 Na2B Na1 58.3(3) 58_545 . ?
O3 Na2B Na1 58.3(3) 79 . ?
O3 Na2B Na1 58.3(3) . . ?
OWA Na2B Na1 138.2(5) . . ?
OWA Na2B Na1 138.2(5) 76_446 . ?
OWA Na2B Na1 138.2(5) 27_645 . ?
O3 Na2B Si1 117.2(5) 58_545 79 ?
O3 Na2B Si1 27.36(5) 79 79 ?
O3 Na2B Si1 77.8(2) . 79 ?
OWA Na2B Si1 146.3(4) . 79 ?
OWA Na2B Si1 107.56(16) 76_446 79 ?
OWA Na2B Si1 77.1(4) 27_645 79 ?
Na1 Na2B Si1 66.0(2) . 79 ?
O3 Na2B Si1 117.2(5) 58_545 190_657 ?
O3 Na2B Si1 77.8(2) 79 190_657 ?
O3 Na2B Si1 27.36(5) . 190_657 ?
OWA Na2B Si1 107.56(16) . 190_657 ?
OWA Na2B Si1 146.3(4) 76_446 190_657 ?
OWA Na2B Si1 77.1(4) 27_645 190_657 ?
Na1 Na2B Si1 66.0(2) . 190_657 ?
Si1 Na2B Si1 54.65(11) 79 190_657 ?
O3 Na2B Si1 27.36(5) 58_545 157_665 ?
O3 Na2B Si1 117.2(5) 79 157_665 ?
O3 Na2B Si1 77.8(2) . 157_665 ?
OWA Na2B Si1 77.1(4) . 157_665 ?
OWA Na2B Si1 107.56(16) 76_446 157_665 ?
OWA Na2B Si1 146.3(4) 27_645 157_665 ?
Na1 Na2B Si1 66.0(2) . 157_665 ?
Si1 Na2B Si1 131.9(5) 79 157_665 ?
Si1 Na2B Si1 104.5(3) 190_657 157_665 ?
O3 Na2B Si1 27.36(5) 58_545 58_545 ?
O3 Na2B Si1 77.8(2) 79 58_545 ?
O3 Na2B Si1 117.2(5) . 58_545 ?
OWA Na2B Si1 107.56(16) . 58_545 ?
OWA Na2B Si1 77.1(4) 76_446 58_545 ?
OWA Na2B Si1 146.3(4) 27_645 58_545 ?
Na1 Na2B Si1 66.0(2) . 58_545 ?
Si1 Na2B Si1 104.5(3) 79 58_545 ?
Si1 Na2B Si1 131.9(5) 190_657 58_545 ?
Si1 Na2B Si1 54.02(11) 157_665 58_545 ?
O3 Na2B Si1 77.8(2) 58_545 139_545 ?
O3 Na2B Si1 27.36(5) 79 139_545 ?
O3 Na2B Si1 117.2(5) . 139_545 ?
OWA Na2B Si1 146.3(4) . 139_545 ?
OWA Na2B Si1 77.1(4) 76_446 139_545 ?
OWA Na2B Si1 107.56(16) 27_645 139_545 ?
Na1 Na2B Si1 66.0(2) . 139_545 ?
Si1 Na2B Si1 54.02(11) 79 139_545 ?
Si1 Na2B Si1 104.5(3) 190_657 139_545 ?
Si1 Na2B Si1 104.5(3) 157_665 139_545 ?
Si1 Na2B Si1 54.65(11) 58_545 139_545 ?
OWA Na2C OWA 92(6) . 27_645 ?
OWA Na2C OWA 92(6) . 76_446 ?
OWA Na2C OWA 92(6) 27_645 76_446 ?
OWA Na2C Na2C 46(3) . 27_645 ?
OWA Na2C Na2C 46(3) 27_645 27_645 ?
OWA Na2C Na2C 91(4) 76_446 27_645 ?
OWA Na2C Na2C 91(4) . 50_554 ?
OWA Na2C Na2C 46(3) 27_645 50_554 ?
OWA Na2C Na2C 46(3) 76_446 50_554 ?
Na2C Na2C Na2C 60.0010(10) 27_645 50_554 ?
OWA Na2C Na2C 46(3) . 76_446 ?
OWA Na2C Na2C 91(4) 27_645 76_446 ?
OWA Na2C Na2C 46(3) 76_446 76_446 ?
Na2C Na2C Na2C 59.9970(10) 27_645 76_446 ?
Na2C Na2C Na2C 59.997(4) 50_554 76_446 ?
OWA Na2C O3 170(7) . 79 ?
OWA Na2C O3 95.2(16) 27_645 79 ?
OWA Na2C O3 95.2(16) 76_446 79 ?
Na2C Na2C O3 140.8(15) 27_645 79 ?
Na2C Na2C O3 99(2) 50_554 79 ?
Na2C Na2C O3 140.8(15) 76_446 79 ?
OWA Na2C O3 95.2(16) . 58_545 ?
OWA Na2C O3 170(7) 27_645 58_545 ?
OWA Na2C O3 95.2(16) 76_446 58_545 ?
Na2C Na2C O3 140.8(15) 27_645 58_545 ?
Na2C Na2C O3 140.8(15) 50_554 58_545 ?
Na2C Na2C O3 99(2) 76_446 58_545 ?
O3 Na2C O3 77(4) 79 58_545 ?
OWA Na2C O3 95.2(16) . . ?
OWA Na2C O3 95.2(16) 27_645 . ?
OWA Na2C O3 170(7) 76_446 . ?
Na2C Na2C O3 99(2) 27_645 . ?
Na2C Na2C O3 140.8(15) 50_554 . ?
Na2C Na2C O3 140.8(15) 76_446 . ?
O3 Na2C O3 77(4) 79 . ?
O3 Na2C O3 77(4) 58_545 . ?
OWA Na2C Na1 124(4) . . ?
OWA Na2C Na1 124(4) 27_645 . ?
OWA Na2C Na1 124(4) 76_446 . ?
Na2C Na2C Na1 144.74(2) 27_645 . ?
Na2C Na2C Na1 144.737(9) 50_554 . ?
Na2C Na2C Na1 144.74(2) 76_446 . ?
O3 Na2C Na1 46(2) 79 . ?
O3 Na2C Na1 46(2) 58_545 . ?
O3 Na2C Na1 46(2) . . ?
Na2A Na1 Na2A 180 . 121_656 ?
Na2A Na1 O3 52.47(8) . . ?
Na2A Na1 O3 127.53(8) 121_656 . ?
Na2A Na1 O3 127.53(8) . 178_566 ?
Na2A Na1 O3 52.47(8) 121_656 178_566 ?
O3 Na1 O3 93.25(12) . 178_566 ?
Na2A Na1 O3 52.47(8) . 58_545 ?
Na2A Na1 O3 127.53(8) 121_656 58_545 ?
O3 Na1 O3 86.75(12) . 58_545 ?
O3 Na1 O3 180.00(9) 178_566 58_545 ?
Na2A Na1 O3 127.53(8) . 151_556 ?
Na2A Na1 O3 52.47(8) 121_656 151_556 ?
O3 Na1 O3 93.25(12) . 151_556 ?
O3 Na1 O3 86.75(12) 178_566 151_556 ?
O3 Na1 O3 93.25(12) 58_545 151_556 ?
Na2A Na1 O3 52.47(8) . 79 ?
Na2A Na1 O3 127.53(8) 121_656 79 ?
O3 Na1 O3 86.75(12) . 79 ?
O3 Na1 O3 93.25(12) 178_566 79 ?
O3 Na1 O3 86.75(12) 58_545 79 ?
O3 Na1 O3 180.00(15) 151_556 79 ?
Na2A Na1 O3 127.53(8) . 121_656 ?
Na2A Na1 O3 52.47(8) 121_656 121_656 ?
O3 Na1 O3 180.00(9) . 121_656 ?
O3 Na1 O3 86.75(12) 178_566 121_656 ?
O3 Na1 O3 93.25(12) 58_545 121_656 ?
O3 Na1 O3 86.75(12) 151_556 121_656 ?
O3 Na1 O3 93.25(12) 79 121_656 ?
O3 Na1 Na2B 127.53(8) . 121_656 ?
O3 Na1 Na2B 52.47(8) 178_566 121_656 ?
O3 Na1 Na2B 127.53(8) 58_545 121_656 ?
O3 Na1 Na2B 52.47(8) 151_556 121_656 ?
O3 Na1 Na2B 127.53(8) 79 121_656 ?
O3 Na1 Na2B 52.47(8) 121_656 121_656 ?
O3 Na1 Na2B 52.47(8) . . ?
O3 Na1 Na2B 127.53(8) 178_566 . ?
O3 Na1 Na2B 52.47(8) 58_545 . ?
O3 Na1 Na2B 127.53(8) 151_556 . ?
O3 Na1 Na2B 52.47(8) 79 . ?
O3 Na1 Na2B 127.53(8) 121_656 . ?
Na2B Na1 Na2B 180 121_656 . ?
Na2A Na1 Si1 63.809(13) . 157_665 ?
Na2A Na1 Si1 116.191(13) 121_656 157_665 ?
O3 Na1 Si1 74.53(3) . 157_665 ?
O3 Na1 Si1 152.40(2) 178_566 157_665 ?
O3 Na1 Si1 27.60(2) 58_545 157_665 ?
O3 Na1 Si1 69.74(7) 151_556 157_665 ?
O3 Na1 Si1 110.26(7) 79 157_665 ?
O3 Na1 Si1 105.47(3) 121_656 157_665 ?
Na2B Na1 Si1 116.191(13) 121_656 157_665 ?
Na2B Na1 Si1 63.809(13) . 157_665 ?
Na2A Na1 Si1 116.191(13) . 85_446 ?
Na2A Na1 Si1 63.809(13) 121_656 85_446 ?
O3 Na1 Si1 105.47(3) . 85_446 ?
O3 Na1 Si1 27.60(2) 178_566 85_446 ?
O3 Na1 Si1 152.40(2) 58_545 85_446 ?
O3 Na1 Si1 110.26(7) 151_556 85_446 ?
O3 Na1 Si1 69.74(7) 79 85_446 ?
O3 Na1 Si1 74.53(3) 121_656 85_446 ?
Na2B Na1 Si1 63.809(13) 121_656 85_446 ?
Na2B Na1 Si1 116.191(13) . 85_446 ?
Si1 Na1 Si1 180 157_665 85_446 ?
O2 Na3A O2 114.0(5) 36_554 54_455 ?
O2 Na3A O2 114.0(5) 36_554 . ?
O2 Na3A O2 114.0(5) 54_455 . ?
O2 Na3A OWA 75.5(6) 36_554 . ?
O2 Na3A OWA 75.5(6) 54_455 . ?
O2 Na3A OWA 75.5(6) . . ?
O2 Na3A O4 59.90(9) 36_554 36_554 ?
O2 Na3A O4 161.2(11) 54_455 36_554 ?
O2 Na3A O4 59.90(9) . 36_554 ?
OWA Na3A O4 85.7(5) . 36_554 ?
O2 Na3A O4 59.90(9) 36_554 54_455 ?
O2 Na3A O4 59.90(9) 54_455 54_455 ?
O2 Na3A O4 161.2(11) . 54_455 ?
OWA Na3A O4 85.7(5) . 54_455 ?
O4 Na3A O4 119.44(13) 36_554 54_455 ?
O2 Na3A O4 161.2(11) 36_554 . ?
O2 Na3A O4 59.90(9) 54_455 . ?
O2 Na3A O4 59.90(9) . . ?
OWA Na3A O4 85.7(5) . . ?
O4 Na3A O4 119.44(13) 36_554 . ?
O4 Na3A O4 119.44(13) 54_455 . ?
O2 Na3A Si1 139.9(7) 36_554 120 ?
O2 Na3A Si1 29.20(6) 54_455 120 ?
O2 Na3A Si1 87.0(2) . 120 ?
OWA Na3A Si1 77.6(4) . 120 ?
O4 Na3A Si1 145.9(5) 36_554 120 ?
O4 Na3A Si1 89.05(14) 54_455 120 ?
O4 Na3A Si1 30.76(5) . 120 ?
O2 Na3A Si1 29.20(6) 36_554 36_554 ?
O2 Na3A Si1 139.9(7) 54_455 36_554 ?
O2 Na3A Si1 87.0(2) . 36_554 ?
OWA Na3A Si1 77.6(4) . 36_554 ?
O4 Na3A Si1 30.76(5) 36_554 36_554 ?
O4 Na3A Si1 89.04(14) 54_455 36_554 ?
O4 Na3A Si1 145.9(5) . 36_554 ?
Si1 Na3A Si1 155.2(9) 120 36_554 ?
O2 Na3A Si1 29.20(6) 36_554 186_566 ?
O2 Na3A Si1 87.0(2) 54_455 186_566 ?
O2 Na3A Si1 139.9(7) . 186_566 ?
OWA Na3A Si1 77.6(4) . 186_566 ?
O4 Na3A Si1 89.04(14) 36_554 186_566 ?
O4 Na3A Si1 30.76(5) 54_455 186_566 ?
O4 Na3A Si1 145.9(5) . 186_566 ?
Si1 Na3A Si1 115.5(3) 120 186_566 ?
Si1 Na3A Si1 58.40(11) 36_554 186_566 ?
O2 Na3A Si1 87.0(2) 36_554 54_455 ?
O2 Na3A Si1 29.20(6) 54_455 54_455 ?
O2 Na3A Si1 139.9(7) . 54_455 ?
OWA Na3A Si1 77.6(4) . 54_455 ?
O4 Na3A Si1 145.9(5) 36_554 54_455 ?
O4 Na3A Si1 30.76(5) 54_455 54_455 ?
O4 Na3A Si1 89.05(14) . 54_455 ?
Si1 Na3A Si1 58.41(11) 120 54_455 ?
Si1 Na3A Si1 115.5(3) 36_554 54_455 ?
Si1 Na3A Si1 58.53(11) 186_566 54_455 ?
O2 Na3A Si1 87.0(2) 36_554 157_665 ?
O2 Na3A Si1 139.9(7) 54_455 157_665 ?
O2 Na3A Si1 29.20(6) . 157_665 ?
OWA Na3A Si1 77.6(4) . 157_665 ?
O4 Na3A Si1 30.76(5) 36_554 157_665 ?
O4 Na3A Si1 145.9(5) 54_455 157_665 ?
O4 Na3A Si1 89.04(14) . 157_665 ?
Si1 Na3A Si1 115.5(3) 120 157_665 ?
Si1 Na3A Si1 58.53(11) 36_554 157_665 ?
Si1 Na3A Si1 115.5(3) 186_566 157_665 ?
Si1 Na3A Si1 155.2(9) 54_455 157_665 ?
O2 Na3B O2 105.4(4) 36_554 54_455 ?
O2 Na3B O2 105.4(4) 36_554 . ?
O2 Na3B O2 105.4(4) 54_455 . ?
O2 Na3B Si1 128.7(5) 36_554 120 ?
O2 Na3B Si1 28.28(4) 54_455 120 ?
O2 Na3B Si1 82.72(19) . 120 ?
O2 Na3B Si1 28.28(4) 36_554 36_554 ?
O2 Na3B Si1 128.7(5) 54_455 36_554 ?
O2 Na3B Si1 82.72(19) . 36_554 ?
Si1 Na3B Si1 142.5(5) 120 36_554 ?
O2 Na3B Si1 28.28(4) 36_554 186_566 ?
O2 Na3B Si1 82.72(19) 54_455 186_566 ?
O2 Na3B Si1 128.7(5) . 186_566 ?
Si1 Na3B Si1 110.2(2) 120 186_566 ?
Si1 Na3B Si1 56.45(9) 36_554 186_566 ?
O2 Na3B Si1 82.72(19) 36_554 157_665 ?
O2 Na3B Si1 128.7(5) 54_455 157_665 ?
O2 Na3B Si1 28.28(4) . 157_665 ?
Si1 Na3B Si1 110.2(2) 120 157_665 ?
Si1 Na3B Si1 56.57(9) 36_554 157_665 ?
Si1 Na3B Si1 110.2(2) 186_566 157_665 ?
O2 Na3B Si1 82.72(19) 36_554 54_455 ?
O2 Na3B Si1 28.28(4) 54_455 54_455 ?
O2 Na3B Si1 128.7(5) . 54_455 ?
Si1 Na3B Si1 56.45(9) 120 54_455 ?
Si1 Na3B Si1 110.2(2) 36_554 54_455 ?
Si1 Na3B Si1 56.58(9) 186_566 54_455 ?
Si1 Na3B Si1 142.5(5) 157_665 54_455 ?
O2 Na3B Si1 128.7(5) 36_554 . ?
O2 Na3B Si1 82.72(19) 54_455 . ?
O2 Na3B Si1 28.29(4) . . ?
Si1 Na3B Si1 56.57(9) 120 . ?
Si1 Na3B Si1 110.2(2) 36_554 . ?
Si1 Na3B Si1 142.5(5) 186_566 . ?
Si1 Na3B Si1 56.45(9) 157_665 . ?
Si1 Na3B Si1 110.2(2) 54_455 . ?
O2 Na3C O2 95.8(8) 36_554 54_455 ?
O2 Na3C O2 95.8(8) 36_554 . ?
O2 Na3C O2 95.8(8) 54_455 . ?
O2 Na3C Si1 117.3(9) 36_554 120 ?
O2 Na3C Si1 27.15(10) 54_455 120 ?
O2 Na3C Si1 77.6(4) . 120 ?
O2 Na3C Si1 27.15(10) 36_554 36_554 ?
O2 Na3C Si1 117.3(9) 54_455 36_554 ?
O2 Na3C Si1 77.6(4) . 36_554 ?
Si1 Na3C Si1 130.6(9) 120 36_554 ?
O2 Na3C Si1 27.15(10) 36_554 186_566 ?
O2 Na3C Si1 77.6(4) 54_455 186_566 ?
O2 Na3C Si1 117.3(9) . 186_566 ?
Si1 Na3C Si1 103.8(5) 120 186_566 ?
Si1 Na3C Si1 54.0(2) 36_554 186_566 ?
O2 Na3C Si1 77.6(4) 36_554 54_455 ?
O2 Na3C Si1 27.15(10) 54_455 54_455 ?
O2 Na3C Si1 117.3(9) . 54_455 ?
Si1 Na3C Si1 54.0(2) 120 54_455 ?
Si1 Na3C Si1 103.8(5) 36_554 54_455 ?
Si1 Na3C Si1 54.1(2) 186_566 54_455 ?
O2 Na3C Si1 77.6(4) 36_554 157_665 ?
O2 Na3C Si1 117.3(9) 54_455 157_665 ?
O2 Na3C Si1 27.15(10) . 157_665 ?
Si1 Na3C Si1 103.8(5) 120 157_665 ?
Si1 Na3C Si1 54.1(2) 36_554 157_665 ?
Si1 Na3C Si1 103.8(5) 186_566 157_665 ?
Si1 Na3C Si1 130.6(9) 54_455 157_665 ?
O2 Na3C Si1 117.3(9) 36_554 . ?
O2 Na3C Si1 77.6(4) 54_455 . ?
O2 Na3C Si1 27.16(10) . . ?
Si1 Na3C Si1 54.1(2) 120 . ?
Si1 Na3C Si1 103.8(5) 36_554 . ?
Si1 Na3C Si1 130.6(9) 186_566 . ?
Si1 Na3C Si1 103.8(5) 54_455 . ?
Si1 Na3C Si1 54.0(2) 157_665 . ?
Na3E Na3E Na3E 60.002(12) 36_554 54_455 ?
Na3E Na3E O1C 78.7(7) 36_554 31_554 ?
Na3E Na3E O1C 138.2(7) 54_455 31_554 ?
Na3E Na3E O1C 138.2(7) 36_554 9 ?
Na3E Na3E O1C 78.7(7) 54_455 9 ?
O1C Na3E O1C 140.4(16) 31_554 9 ?
Na3E Na3E C2C 128.6(11) 36_554 5 ?
Na3E Na3E C2C 169.4(12) 54_455 5 ?
O1C Na3E C2C 49.9(11) 31_554 5 ?
O1C Na3E C2C 91.8(15) 9 5 ?
Na3E Na3E C2C 169.4(11) 36_554 110 ?
Na3E Na3E C2C 128.6(11) 54_455 110 ?
O1C Na3E C2C 91.8(15) 31_554 110 ?
O1C Na3E C2C 49.9(11) 9 110 ?
C2C Na3E C2C 42(2) 5 110 ?
Na3E Na3E O4C 149.92(9) 36_554 5 ?
Na3E Na3E O4C 149.92(9) 54_455 5 ?
O1C Na3E O4C 71.2(7) 31_554 5 ?
O1C Na3E O4C 71.2(7) 9 5 ?
C2C Na3E O4C 21.5(10) 5 5 ?
C2C Na3E O4C 21.5(10) 110 5 ?
Na2C OWA Na2C 88(6) 76_446 27_645 ?
Na2C OWA Na2C 88(6) 76_446 . ?
Na2C OWA Na2C 88(6) 27_645 . ?
Na2B OWA Na2B 106.4(6) . 76_446 ?
Na2B OWA Na2B 106.4(6) . 27_645 ?
Na2B OWA Na2B 106.4(6) 76_446 27_645 ?
Na3A OWA Na2A 106.5(6) . 76_446 ?
Na3A OWA Na2A 106.5(6) . 27_645 ?
Na2A OWA Na2A 112.3(6) 76_446 27_645 ?
Na3A OWA Na2A 106.5(6) . . ?
Na2A OWA Na2A 112.3(6) 76_446 . ?
Na2A OWA Na2A 112.3(6) 27_645 . ?
C1C O1C Na3E 151(9) . 82_545 ?
C1C O1C Na3E 151(9) . 5 ?
Na3E O1C Na3E 22.6(14) 82_545 5 ?
O1C C1C O1C 138(10) 75_545 . ?
C2C O4C C2C 142(9) . 115 ?
C2C O4C Na3E 74(5) . 9 ?
C2C O4C Na3E 74(5) 115 9 ?
O4C C2C O3C 143(7) . . ?
O4C C2C C2C 19(5) . 115 ?
O3C C2C C2C 159(4) . 115 ?
O4C C2C Na3E 84(5) . 9 ?
O3C C2C Na3E 132(4) . 9 ?
C2C C2C Na3E 68.9(11) 115 9 ?
C2C O3C O3C 128(4) . 120 ?
 
# The following lines are used to test the character set of files sent by
# network email or other means. They are not part of the CIF data set
# abcdefghijklmnopqrstuvwxyzABCDEFGHIJKLMNOPQRSTUVWXYZ0123456789
# !@#$%^&*()_+{}:"~<>?|\-=[];'`,./
 
# END of CIF
